# Supplementary material for: 3-[(2E)-2-(Butan-2-yl­idene)hydrazin­yl]-6-chloro­pyridazine
Source: Acta Crystallogr Sect E Struct Rep Online. 2010 Sep 4;66(Pt 10):o2499. doi: 10.1107/S160053681003504X (PMC2983409; doi:10.1107/S160053681003504X)
Supplement: Supplementary file 2 [file e-66-o2499-Isup2.hkl]

#
# h,k,l, Fc-squared, Fo-squared, sigma(Fo-squared) and status flag
#
data_I
_shelx_title ' AQA73B_0m in P-1'
_shelx_refln_list_code          4
_shelx_F_calc_maximum      101.38
_exptl_crystal_F_000       416.00
_reflns_d_resolution_high  0.8331
 
loop_
 _symmetry_equiv_pos_as_xyz
 'x, y, z'
 '-x, -y, -z'
 
_cell_length_a     8.0623
_cell_length_b    11.6768
_cell_length_c    12.1314
_cell_angle_alpha 113.858
_cell_angle_beta   91.370
_cell_angle_gamma 104.880
 
_shelx_F_squared_multiplier     1.000
 
loop_
 _refln_index_h
 _refln_index_k
 _refln_index_l
 _refln_F_squared_calc
 _refln_F_squared_meas
 _refln_F_squared_sigma
 _refln_observed_status
   1   0   0     3525.01     3519.46     63.54 o
   2   0   0      433.94      439.49      4.12 o
   3   0   0      828.14      804.69      7.77 o
   4   0   0      193.84      206.85      2.95 o
   5   0   0      130.58      120.14      2.58 o
   6   0   0       20.87       21.60      1.67 o
   7   0   0       21.13       18.82      2.32 o
   8   0   0        2.16       -1.46      2.00 o
   9   0   0        3.51       -0.01      2.64 o
  -9   1   0        2.48        0.86      2.58 o
  -8   1   0        0.02       -1.22      2.95 o
  -7   1   0       47.39       49.93      3.22 o
  -6   1   0       29.28       35.10      2.19 o
  -5   1   0        3.54        2.52      0.84 o
  -4   1   0      107.48      112.10      2.16 o
  -3   1   0      253.70      258.14      2.89 o
  -2   1   0     2103.42     2030.98     16.72 o
  -1   1   0       48.76       55.63      1.03 o
   1   1   0     1659.49     1631.64     25.63 o
   3   1   0       42.04       32.96      1.46 o
   4   1   0     2687.14     2703.91     25.56 o
   5   1   0      646.39      612.04      9.04 o
   6   1   0       58.96       60.12      3.21 o
   7   1   0       21.29       18.61      2.77 o
   8   1   0        7.71        4.93      2.66 o
   9   1   0        6.60        6.93      3.25 o
  -9   2   0        8.52        7.33      3.02 o
  -8   2   0        1.22       -1.25      2.48 o
  -7   2   0        0.70        1.38      1.21 o
  -6   2   0        0.01        1.69      1.03 o
  -5   2   0        1.93        4.40      0.81 o
  -4   2   0      168.61      200.21      2.68 o
  -3   2   0     3122.38     3155.78     25.96 o
  -2   2   0     2305.47     2268.16     18.66 o
  -1   2   0      119.49      116.79      1.21 o
   0   2   0      488.90      447.65      5.87 o
   1   2   0     5090.44     4984.53     58.14 o
   2   2   0      186.59      179.27      2.58 o
   3   2   0      208.93      210.16      2.92 o
   4   2   0      138.90      130.26      2.75 o
   5   2   0      268.87      264.99      4.80 o
   6   2   0      773.66      772.67     20.47 o
   7   2   0       27.71       19.47      4.12 o
   8   2   0       16.86       17.44      6.21 o
  -9   3   0       10.13       13.12      3.52 o
  -8   3   0       34.38       36.55      3.56 o
  -7   3   0       55.48       59.11      3.00 o
  -6   3   0       29.78       34.37      2.14 o
  -5   3   0      114.15      108.40      2.16 o
  -4   3   0      285.75      288.83      3.79 o
  -3   3   0     1325.85     1349.95     11.69 o
  -2   3   0        0.14       -0.44      0.29 o
  -1   3   0      534.41      503.75      5.27 o
   0   3   0      957.49      933.62     11.76 o
   1   3   0      665.80      621.48      7.69 o
   2   3   0        0.14        0.20      0.35 o
   3   3   0     1582.38     1687.16     16.57 o
   4   3   0       57.07       58.57      2.25 o
   5   3   0        0.47        2.16      1.59 o
   6   3   0        6.19        3.20      1.61 o
   7   3   0       72.66       75.59      6.76 o
   8   3   0       51.48       38.88      5.39 o
  -9   4   0        2.56       -1.27      8.33 o
  -8   4   0        1.22        1.14      3.00 o
  -7   4   0       28.07       29.12      2.30 o
  -6   4   0       12.20       16.52      1.32 o
  -5   4   0      443.20      449.83      5.61 o
  -4   4   0     1304.70     1367.20     12.89 o
  -3   4   0      348.98      375.71      4.00 o
  -2   4   0        3.63        3.17      0.47 o
  -1   4   0      188.74      179.68      2.54 o
   0   4   0       47.75       51.90      1.58 o
   1   4   0     1267.67     1344.23     17.10 o
   2   4   0      843.14      910.20     12.39 o
   3   4   0       55.31       48.82      1.98 o
   4   4   0       18.68       19.80      1.68 o
   5   4   0        0.10        0.43      1.27 o
   6   4   0        0.57        0.76      2.07 o
   7   4   0       49.49       55.68      5.90 o
  -9   5   0        0.88       -0.61      3.07 o
  -8   5   0        1.27       -1.08      1.58 o
  -7   5   0       16.46       11.79      1.45 o
  -6   5   0        8.79        8.97      1.13 o
  -5   5   0      111.39      106.96      2.34 o
  -4   5   0        2.77       10.17      0.78 o
  -3   5   0        4.98       10.54      0.67 o
  -2   5   0     1014.87     1144.48     11.56 o
  -1   5   0      572.13      588.27      6.55 o
   0   5   0      400.74      421.32      6.07 o
   1   5   0      134.03      168.20      4.77 o
   2   5   0        0.35       -1.05      0.73 o
   3   5   0        2.89        3.73      0.91 o
   4   5   0       54.96       65.02      2.97 o
   5   5   0        4.58        5.25      1.94 o
   6   5   0       32.96       31.76      4.56 o
   7   5   0        6.09        4.99      2.88 o
  -9   6   0       23.87       26.10      7.17 o
  -8   6   0       52.10       58.06      3.39 o
  -7   6   0       73.98       74.08      4.09 o
  -6   6   0        1.20        0.81      0.82 o
  -5   6   0        1.18        0.35      0.64 o
  -4   6   0        7.38        4.15      0.60 o
  -3   6   0       11.12        9.05      0.90 o
  -2   6   0       58.94       73.99      2.59 o
  -1   6   0       58.55       70.00      2.50 o
   0   6   0      290.20      356.72      6.14 o
   1   6   0       36.78       32.83      2.23 o
   2   6   0       24.54       23.28      1.70 o
   3   6   0       19.91       16.54      1.63 o
   4   6   0       21.15       26.18      2.90 o
   5   6   0       21.95       19.71      7.48 o
   6   6   0        0.23        1.92      2.62 o
  -9   7   0        7.48        3.59      7.23 o
  -8   7   0       12.19       14.20      2.82 o
  -7   7   0       75.90       81.66      3.84 o
  -6   7   0        0.27        0.95      0.77 o
  -5   7   0       73.47       70.91      2.46 o
  -4   7   0       81.42       86.25      2.64 o
  -3   7   0      112.03      107.42      5.36 o
  -2   7   0      232.75      238.23      4.58 o
  -1   7   0      117.67      121.21      3.10 o
   0   7   0       19.42       18.59      1.84 o
   1   7   0       34.21       28.86      2.73 o
   2   7   0       56.49       67.44      3.03 o
   3   7   0       16.46       19.68      2.51 o
   4   7   0       62.23       63.09      5.97 o
   5   7   0       13.18        4.80      2.75 o
   6   7   0        1.47       -0.36      2.34 o
  -8   8   0       39.16       34.25      4.70 o
  -7   8   0       13.66       17.78      2.64 o
  -6   8   0       22.45       25.68      1.84 o
  -5   8   0        0.53        0.44      1.05 o
  -4   8   0      455.37      447.69      8.49 o
  -3   8   0      658.26      652.48     12.41 o
  -2   8   0      169.46      161.89      3.84 o
  -1   8   0       22.15       20.08      1.58 o
   0   8   0       39.16       43.58      2.89 o
   1   8   0       86.44       76.52      3.71 o
   2   8   0       23.16       20.29      2.48 o
   3   8   0       13.77       14.30      3.24 o
   4   8   0       62.22       60.29      6.29 o
   5   8   0        1.85        6.03      2.97 o
  -8   9   0        3.94        1.22      2.46 o
  -7   9   0        1.98        1.62      2.27 o
  -6   9   0       77.43       71.48      3.87 o
  -5   9   0        4.89        2.78      1.59 o
  -4   9   0        0.01       -0.61      1.09 o
  -3   9   0      119.37      120.12      4.20 o
  -2   9   0      253.53      250.42      6.48 o
  -1   9   0       80.25       71.13      3.33 o
   0   9   0       10.69        9.76      2.58 o
   1   9   0       56.86       62.92      4.07 o
   2   9   0        3.47       -0.25      2.54 o
   3   9   0       13.61       13.56      3.52 o
   4   9   0        2.98       -0.12      2.63 o
  -7  10   0       26.30       32.80      4.85 o
  -6  10   0        4.64        4.51      5.24 o
  -5  10   0        2.65        4.80      1.61 o
  -4  10   0       38.06       31.23      2.79 o
  -3  10   0       39.38       41.81      3.26 o
  -2  10   0      365.31      379.63      7.53 o
  -1  10   0      149.24      125.96      5.00 o
   0  10   0      144.91      136.22      5.13 o
   1  10   0        7.75        8.28      3.71 o
   2  10   0       46.01       41.07      6.31 o
   3  10   0       27.45       29.41      4.82 o
  -7  11   0        0.68        0.37      2.52 o
  -6  11   0        5.08        1.06      2.52 o
  -5  11   0        5.71        2.47      1.62 o
  -4  11   0       81.39       72.68      4.03 o
  -3  11   0       46.10       47.86      3.59 o
  -2  11   0        1.52        1.67      1.69 o
  -1  11   0       16.39       25.39      3.66 o
   0  11   0       37.07       37.81      3.42 o
   1  11   0        5.44        9.46      3.40 o
   2  11   0       21.02       21.79      4.48 o
  -5  12   0        0.05        0.84      2.27 o
  -4  12   0        1.45        1.46      1.24 o
  -3  12   0        0.03       -0.06      1.74 o
  -2  12   0       49.30       51.06      4.40 o
  -1  12   0       85.16       85.22      4.75 o
   0  12   0        0.92        5.13      2.41 o
   2 -13   1        8.00        6.96      2.33 o
   3 -13   1        4.27        6.87      2.39 o
   4 -13   1        0.96        0.86      1.98 o
  -1 -12   1        5.83        7.06      3.32 o
   0 -12   1       22.70       21.70      2.93 o
   1 -12   1        1.41        0.74      1.77 o
   2 -12   1      100.58       89.73      6.55 o
   3 -12   1       10.34       10.97      2.39 o
   4 -12   1       10.22       12.46      2.50 o
   5 -12   1        0.13       -2.40      1.60 o
   6 -12   1       28.34       27.55      2.90 o
  -2 -11   1       11.30       11.33      3.54 o
  -1 -11   1        0.74       -0.29      2.23 o
   0 -11   1      107.79       94.13      7.58 o
   1 -11   1       11.32       13.82      2.28 o
   2 -11   1       32.97       23.77      2.77 o
   3 -11   1        1.29        3.16      1.77 o
   4 -11   1       21.38       18.53      2.67 o
   5 -11   1        0.08        0.98      1.89 o
   6 -11   1       35.86       33.36      3.10 o
   7 -11   1        7.60        5.40      1.76 o
  -3 -10   1       27.50       27.03      4.57 o
  -2 -10   1      120.55      118.66      8.38 o
  -1 -10   1        3.81        3.20      2.27 o
   0 -10   1        6.70        6.61      2.70 o
   1 -10   1        0.30        0.43      1.36 o
   2 -10   1        0.01        1.16      1.04 o
   3 -10   1        4.65        1.36      1.61 o
   4 -10   1       59.13       48.91      3.65 o
   5 -10   1       10.49        8.66      2.09 o
   6 -10   1       74.25       57.99      3.83 o
   7 -10   1        4.23        6.08      1.86 o
   8 -10   1       12.07       21.32      8.14 o
  -4  -9   1        2.53        4.69      2.84 o
  -3  -9   1       13.63       15.59      3.87 o
  -2  -9   1       13.53       16.70      3.33 o
  -1  -9   1      175.59      167.59      7.98 o
   0  -9   1       46.54       57.29      3.93 o
   1  -9   1       22.05       21.07      1.77 o
   2  -9   1        2.88        1.96      0.78 o
   3  -9   1        0.81        0.98      1.04 o
   4  -9   1       10.30        8.95      1.67 o
   5  -9   1       48.67       49.55      4.83 o
   6  -9   1       74.94       73.21      3.55 o
   7  -9   1        1.21       -1.27      1.41 o
   8  -9   1       10.47        7.73      2.23 o
  -5  -8   1       17.59       17.56      3.87 o
  -4  -8   1        0.73        1.63      3.10 o
  -3  -8   1      117.30      102.58     10.68 o
  -2  -8   1      187.43      181.43      6.94 o
  -1  -8   1      281.32      280.24     10.98 o
   0  -8   1       63.84       57.45      3.02 o
   1  -8   1        0.83       -0.72      0.85 o
   2  -8   1        7.19        4.70      0.93 o
   3  -8   1      259.69      262.95      5.20 o
   4  -8   1      179.47      184.21      5.74 o
   5  -8   1       51.59       41.10      2.40 o
   6  -8   1       11.41       13.35      2.11 o
   7  -8   1       20.66       19.41      1.95 o
   8  -8   1       15.17       15.49      2.59 o
   9  -8   1        5.86        3.20      2.38 o
  -6  -7   1        5.45        2.60      2.84 o
  -5  -7   1        9.70        5.81      4.53 o
  -4  -7   1       92.75       88.68     10.13 o
  -3  -7   1        2.90        3.25      1.18 o
  -2  -7   1      549.38      559.03     10.20 o
  -1  -7   1      311.99      278.70     15.96 o
   0  -7   1      145.59      129.54      5.06 o
   1  -7   1        2.27        3.23      0.87 o
   2  -7   1      231.93      254.05      5.77 o
   3  -7   1       58.08       50.09      2.26 o
   4  -7   1       24.79       27.21      1.64 o
   5  -7   1       64.25       66.97      2.01 o
   6  -7   1       17.71       19.88      1.45 o
   7  -7   1       35.83       30.98      2.11 o
   8  -7   1        1.45        2.17      1.35 o
   9  -7   1       10.06       12.80      3.72 o
  -7  -6   1        3.25        5.60      3.17 o
  -6  -6   1        0.36       -0.52      2.10 o
  -5  -6   1      100.42       98.06      7.29 o
  -4  -6   1        2.05        1.05      1.30 o
  -3  -6   1        8.40        8.23      1.49 o
  -2  -6   1        0.30        0.32      0.76 o
  -1  -6   1     1185.55     1185.11     17.52 o
   0  -6   1     2721.18     2937.22     35.58 o
   1  -6   1     1987.48     2124.02     23.81 o
   2  -6   1       82.49       89.02      1.85 o
   3  -6   1      222.25      227.63      4.04 o
   4  -6   1      326.55      350.07      4.39 o
   5  -6   1       46.12       45.11      2.03 o
   6  -6   1       13.38       14.28      1.32 o
   7  -6   1       74.10       69.89      2.63 o
   8  -6   1        2.24       -0.36      1.57 o
   9  -6   1        2.78        1.27      2.42 o
  -7  -5   1        1.26        1.35      2.37 o
  -6  -5   1        6.70        3.72      2.40 o
  -5  -5   1       21.39       20.31      2.65 o
  -4  -5   1       24.83       23.15      1.80 o
  -3  -5   1       12.62        9.31      1.34 o
  -2  -5   1      120.54      125.99      3.38 o
  -1  -5   1     1859.94     1879.56     22.31 o
   0  -5   1      104.05       95.65      3.91 o
   1  -5   1     1715.32     1750.74     19.61 o
   2  -5   1     1203.35     1254.12     11.80 o
   3  -5   1        7.30        5.68      0.56 o
   4  -5   1      997.50     1062.80     10.46 o
   5  -5   1       97.61       95.93      2.57 o
   6  -5   1      265.73      255.01      4.10 o
   7  -5   1       64.41       65.42      2.59 o
   8  -5   1        0.54        1.62      1.96 o
   9  -5   1        0.07       -1.36      4.04 o
  -8  -4   1       34.86       27.62      4.81 o
  -7  -4   1        5.90        5.08      2.76 o
  -6  -4   1        0.69        2.62      1.80 o
  -5  -4   1       35.10       37.81      2.11 o
  -4  -4   1      108.21      101.51      2.79 o
  -3  -4   1      136.42      158.13      4.44 o
  -2  -4   1      113.45      120.64      2.45 o
  -1  -4   1       59.98       67.33      1.81 o
   0  -4   1      947.19      993.44     17.46 o
   1  -4   1     1749.49     1712.73     17.59 o
   2  -4   1        0.04        0.19      0.32 o
   3  -4   1       21.14       22.61      0.92 o
   4  -4   1      563.22      522.49      5.44 o
   5  -4   1     2075.39     2027.67     18.86 o
   6  -4   1      489.88      519.26      6.30 o
   7  -4   1       29.91       25.91      1.93 o
   8  -4   1        1.85       -2.42      2.27 o
   9  -4   1        6.51        5.70      5.70 o
  -8  -3   1       75.66       66.82     12.06 o
  -7  -3   1       17.18       16.66      3.56 o
  -6  -3   1      129.88      138.53      5.85 o
  -5  -3   1        3.80        2.25      0.99 o
  -4  -3   1       11.96       13.13      1.11 o
  -3  -3   1        1.60        0.68      0.58 o
  -2  -3   1      142.73      133.19      2.20 o
  -1  -3   1      507.14      547.26      6.23 o
   0  -3   1     2828.90     2742.74     35.45 o
   1  -3   1      264.47      256.36      3.28 o
   2  -3   1      416.82      407.66      3.86 o
   3  -3   1       20.01       25.88      0.89 o
   4  -3   1      330.99      365.58      4.12 o
   5  -3   1       35.42       45.48      1.61 o
   6  -3   1        0.12       -0.14      0.81 o
   7  -3   1       79.75       79.86      3.95 o
   8  -3   1       64.40       52.49      5.43 o
   9  -3   1       10.63        9.67      4.99 o
  -8  -2   1        0.05       -0.94      3.71 o
  -7  -2   1        0.34       -0.37      1.66 o
  -6  -2   1      142.34      143.90      4.13 o
  -5  -2   1      186.04      214.60      5.25 o
  -4  -2   1     1742.53     1761.78     18.53 o
  -3  -2   1      293.02      307.56      3.95 o
  -2  -2   1        0.03        1.96      0.43 o
  -1  -2   1       66.58       56.92      1.07 o
   0  -2   1      307.67      304.47      3.74 o
   1  -2   1       18.88       12.85      0.45 o
   3  -2   1      258.17      261.29      2.99 o
   4  -2   1        0.09        0.77      0.57 o
   5  -2   1       28.71       30.38      1.43 o
   6  -2   1      143.27      131.03      2.96 o
   7  -2   1       24.55       26.17      2.54 o
   8  -2   1        0.50       -1.12      1.83 o
   9  -2   1        1.08        0.39      2.32 o
  -9  -1   1        0.19       -3.35      3.26 o
  -8  -1   1        7.26       10.81      6.00 o
  -7  -1   1        2.89        2.59      1.62 o
  -6  -1   1       21.60       21.90      1.86 o
  -5  -1   1       88.92       97.81      2.75 o
  -4  -1   1      311.73      346.82      4.76 o
  -3  -1   1      648.46      650.33      6.46 o
  -1  -1   1      622.55      588.46      5.63 o
   0  -1   1        0.15       -0.23      0.15 o
   1  -1   1     1211.89     1206.85     10.24 o
   2  -1   1     3746.32     3854.44     37.45 o
   3  -1   1       30.31       33.38      1.11 o
   4  -1   1       61.15       54.95      1.44 o
   5  -1   1        9.70        8.29      0.96 o
   6  -1   1      121.53      125.45      3.33 o
   7  -1   1       38.14       35.61      3.72 o
   8  -1   1       24.31       22.45      3.96 o
   9  -1   1        8.23       11.62      3.66 o
  -9   0   1        0.81        1.71      2.58 o
  -8   0   1       20.41       12.96      2.53 o
  -7   0   1        2.11        3.18      1.33 o
  -6   0   1        0.65       -0.38      0.92 o
  -5   0   1        0.03       -0.04      0.67 o
  -4   0   1      424.65      413.36      4.99 o
  -3   0   1      116.66       96.93      1.53 o
  -2   0   1     1964.25     1962.62     16.97 o
  -1   0   1      400.78      424.78      4.27 o
   1   0   1      357.87      359.61      3.49 o
   2   0   1     9304.28     8748.85    401.75 o
   3   0   1       24.28       26.20      1.06 o
   4   0   1       41.43       47.85      1.66 o
   5   0   1        0.25       -0.15      0.76 o
   6   0   1        2.94        3.56      1.08 o
   7   0   1        7.38       11.01      2.66 o
   8   0   1       15.26       16.83      6.11 o
   9   0   1        0.53       -1.59      2.64 o
  -9   1   1        6.84        5.60      2.71 o
  -8   1   1        6.34        5.56      2.15 o
  -7   1   1       32.80       30.95      2.29 o
  -6   1   1       37.10       32.48      2.04 o
  -5   1   1       37.51       30.37      1.61 o
  -4   1   1      344.68      348.71      4.59 o
  -3   1   1       67.95       64.44      1.67 o
  -2   1   1        1.60        2.29      0.35 o
   0   1   1     1286.33     1193.95     11.08 o
   1   1   1     1656.69     1611.82     14.09 o
   2   1   1     2869.07     2828.87     24.64 o
   3   1   1        0.33        0.01      0.44 o
   4   1   1     1888.22     1907.47     19.99 o
   5   1   1        4.83        7.75      1.16 o
   6   1   1       74.95       59.66      3.66 o
   7   1   1        8.42        5.41      3.10 o
   8   1   1        7.05        4.03      2.54 o
  -9   2   1       15.32       11.41      3.41 o
  -8   2   1       15.82       19.11      4.36 o
  -7   2   1       13.42       16.71      1.83 o
  -6   2   1        1.00        0.26      0.83 o
  -5   2   1       71.62       79.29      2.36 o
  -4   2   1     1260.75     1235.33     12.31 o
  -3   2   1     5087.30     4935.62     44.76 o
  -2   2   1     2484.28     2409.93     20.78 o
  -1   2   1       13.13       10.11      0.50 o
   0   2   1       29.67       30.31      0.95 o
   1   2   1        2.34        2.45      0.42 o
   2   2   1      384.21      361.63      4.37 o
   3   2   1      405.81      427.05      5.71 o
   4   2   1      662.85      695.00      9.13 o
   5   2   1       49.23       53.60      2.37 o
   6   2   1      371.89      355.15     16.98 o
   7   2   1       21.31       20.60      3.80 o
   8   2   1       27.23       18.18      4.06 o
  -9   3   1        8.11        6.82      3.66 o
  -8   3   1       71.18       67.69      4.60 o
  -7   3   1       21.91       22.05      2.27 o
  -6   3   1       68.33       76.39      4.01 o
  -5   3   1      382.38      369.43      5.31 o
  -4   3   1       72.49       61.78      1.92 o
  -3   3   1       83.02       81.10      1.41 o
  -2   3   1     2036.44     2041.80     16.96 o
  -1   3   1      108.17      115.28      1.59 o
   0   3   1      212.62      218.69      3.02 o
   1   3   1      374.45      353.39      4.56 o
   2   3   1      658.16      666.81      9.84 o
   3   3   1      291.91      323.54      5.56 o
   4   3   1       47.32       39.06      2.09 o
   5   3   1        4.54        6.24      1.25 o
   6   3   1       53.33       51.99      5.85 o
   7   3   1        6.99        4.62      2.74 o
   8   3   1       74.00       61.45      6.76 o
  -9   4   1        0.65       -0.19      2.25 o
  -8   4   1        5.28        0.88      1.75 o
  -7   4   1       55.51       57.04      3.25 o
  -6   4   1      330.46      357.55      5.59 o
  -5   4   1       73.27       84.15      2.60 o
  -4   4   1      958.00     1038.24     14.93 o
  -3   4   1     1409.94     1383.24     12.09 o
  -2   4   1      128.36      127.56      1.92 o
  -1   4   1      361.26      333.88      3.99 o
   0   4   1       76.50       88.17      1.88 o
   1   4   1     1115.02     1260.36     13.59 o
   2   4   1      389.47      333.56      5.22 o
   3   4   1      240.73      227.87      7.64 o
   4   4   1        5.15        2.21      1.33 o
   5   4   1       66.13       57.88      3.39 o
   6   4   1        7.87        7.49      2.74 o
   7   4   1        5.36        6.80      2.98 o
  -9   5   1        2.08       -0.63      2.11 o
  -8   5   1       14.06       14.09      2.51 o
  -7   5   1        7.70        6.99      1.49 o
  -6   5   1        3.26        2.84      1.12 o
  -5   5   1       30.84       31.86      1.61 o
  -4   5   1        2.69        7.98      0.69 o
  -3   5   1      914.89      934.26     10.35 o
  -2   5   1     1715.72     1850.71     20.58 o
  -1   5   1      967.01      957.39     11.44 o
   0   5   1      125.92      126.51      2.68 o
   1   5   1       18.03       10.60      1.02 o
   2   5   1      104.10       97.99      2.57 o
   3   5   1      130.70      134.65      4.73 o
   4   5   1       50.05       34.55      6.36 o
   5   5   1        1.69       -0.86      1.87 o
   6   5   1        1.65        0.67      2.34 o
   7   5   1        1.25        2.62      2.76 o
  -9   6   1        1.68        0.31      3.05 o
  -8   6   1       14.88       16.42      2.15 o
  -7   6   1        1.72        0.51      1.42 o
  -6   6   1        7.62        7.73      1.23 o
  -5   6   1       40.46       39.19      1.57 o
  -4   6   1        2.57        2.27      0.69 o
  -3   6   1       49.38       49.68      1.98 o
  -2   6   1     1046.53     1003.12     15.38 o
  -1   6   1     1263.71     1339.31     15.72 o
   0   6   1      661.39      678.03      8.97 o
   1   6   1        5.46        4.52      1.10 o
   2   6   1      499.68      525.59      7.67 o
   3   6   1      498.68      500.59      7.73 o
   4   6   1       60.43       68.02      4.43 o
   5   6   1       30.91       30.77      7.63 o
   6   6   1       25.66       24.40      5.29 o
  -9   7   1        0.19        0.41      3.05 o
  -8   7   1        2.63        4.14      1.92 o
  -7   7   1        0.33        1.71      1.22 o
  -6   7   1       10.33       10.50      1.24 o
  -5   7   1       46.10       44.50      2.23 o
  -4   7   1        8.75       10.58      1.04 o
  -3   7   1       34.84       30.47      1.86 o
  -2   7   1        5.54        6.36      1.15 o
  -1   7   1       47.11       52.57      2.10 o
   0   7   1      169.52      150.56      3.62 o
   1   7   1       21.96       24.14      2.24 o
   2   7   1       32.33       31.62      1.98 o
   3   7   1      113.17      111.60      5.38 o
   4   7   1       52.87       57.90      5.83 o
   5   7   1       42.24       50.93      5.96 o
  -8   8   1       13.12        9.51      3.01 o
  -7   8   1        3.94        5.38      2.04 o
  -6   8   1        0.03        0.92      1.51 o
  -5   8   1        1.36        0.52      1.13 o
  -4   8   1        0.42        2.37      1.06 o
  -3   8   1      100.91       91.22      4.49 o
  -2   8   1        4.17        3.51      1.28 o
  -1   8   1       12.27       11.40      1.32 o
   0   8   1      134.53      130.77      3.17 o
   1   8   1       42.88       46.24      3.38 o
   2   8   1       35.07       28.04      4.69 o
   3   8   1       12.41        8.54      2.91 o
   4   8   1       44.41       46.61      5.75 o
   5   8   1       18.22       16.57      4.08 o
  -8   9   1        8.23        6.51      4.27 o
  -7   9   1        6.59        7.40      2.85 o
  -6   9   1        7.37        2.33      2.30 o
  -5   9   1       38.78       40.15      4.50 o
  -4   9   1       46.42       42.78      2.15 o
  -3   9   1        1.28        3.08      1.02 o
  -2   9   1       83.45       81.25      2.77 o
  -1   9   1       28.60       30.20      2.79 o
   0   9   1        1.23        2.11      1.26 o
   1   9   1        0.81       -0.42      1.55 o
   2   9   1       12.32        8.92      3.92 o
   3   9   1        3.69        4.73      3.31 o
   4   9   1       17.44       21.95      4.56 o
  -7  10   1        7.36        1.12      3.46 o
  -6  10   1      115.17      106.82      7.77 o
  -5  10   1       11.87       12.12      3.05 o
  -4  10   1        4.62        5.27      2.40 o
  -3  10   1        2.53        1.02      1.08 o
  -2  10   1        4.85        2.52      1.26 o
  -1  10   1        3.07        2.89      1.34 o
   0  10   1        0.19        1.51      1.53 o
   1  10   1       41.80       38.68      5.10 o
   2  10   1        2.48        2.27      2.51 o
   3  10   1        0.36        2.59      2.95 o
  -6  11   1       56.83       57.70      8.65 o
  -5  11   1       14.64       15.15      3.61 o
  -4  11   1       72.38       70.62      6.82 o
  -3  11   1        5.86        4.85      2.02 o
  -2  11   1       25.73       23.12      2.28 o
  -1  11   1        0.13        0.74      1.35 o
   0  11   1        9.26        8.51      2.13 o
   1  11   1        4.50        3.30      1.81 o
  -5  12   1       42.43       44.98      7.94 o
  -4  12   1       43.73       43.25      5.50 o
  -3  12   1        8.98        6.27      2.98 o
  -2  12   1        0.50        1.73      1.66 o
  -1  12   1        8.79        7.55      1.75 o
   1 -13   2        0.26        0.82      1.91 o
   2 -13   2        0.58        4.11      2.01 o
   3 -13   2       22.97       23.09      3.16 o
   4 -13   2       39.58       43.44      5.92 o
   5 -13   2       18.59       20.54      3.13 o
  -1 -12   2       31.32       29.80      7.73 o
   0 -12   2       26.44       25.47      4.49 o
   1 -12   2        9.62       13.26      2.50 o
   2 -12   2        3.31        4.77      1.99 o
   3 -12   2       16.97       16.56      2.75 o
   4 -12   2       81.79       87.44      4.99 o
   5 -12   2       23.91       26.21      3.24 o
   6 -12   2       13.57       10.28      2.50 o
  -3 -11   2        8.04        4.41      3.07 o
  -2 -11   2        8.32        6.61      3.09 o
  -1 -11   2       16.86       17.02      3.66 o
   0 -11   2       67.05       64.49      6.22 o
   1 -11   2       84.12       78.13      6.93 o
   2 -11   2       35.78       28.73      2.32 o
   3 -11   2       19.65       20.66      2.71 o
   4 -11   2       21.44       25.66      3.03 o
   5 -11   2       43.12       47.29      4.01 o
   6 -11   2       16.88       13.08      3.06 o
   7 -11   2       11.74       10.32      2.40 o
  -4 -10   2        0.11       -2.05      2.16 o
  -3 -10   2        1.00       -0.85      2.16 o
  -2 -10   2        0.31        0.82      2.03 o
  -1 -10   2       33.73       28.76      4.14 o
   0 -10   2        0.09        1.56      1.98 o
   1 -10   2       48.09       52.42      5.17 o
   2 -10   2       51.31       52.19      2.78 o
   3 -10   2       49.07       47.89      3.98 o
   4 -10   2      221.75      220.72     18.20 o
   5 -10   2      169.61      174.60      9.90 o
   6 -10   2       22.03       25.71      3.13 o
   7 -10   2        8.22        6.18      2.26 o
   8 -10   2        4.39        2.26      1.94 o
  -5  -9   2        0.06       -0.10      2.54 o
  -4  -9   2        0.40        2.83      3.31 o
  -3  -9   2        4.44        4.47      2.44 o
  -2  -9   2        5.72        3.61      2.30 o
  -1  -9   2        0.52       -0.68      1.27 o
   0  -9   2       92.92       76.18      4.40 o
   1  -9   2       19.48       19.59      1.96 o
   2  -9   2       20.80       15.49      1.35 o
   3  -9   2       11.86       14.30      1.27 o
   4  -9   2       31.64       32.58      2.23 o
   5  -9   2       58.85       57.46      3.31 o
   6  -9   2      109.77      113.78      4.12 o
   7  -9   2        5.40        6.52      2.69 o
   8  -9   2       10.30       11.93      3.20 o
  -5  -8   2       23.34       21.02      4.13 o
  -4  -8   2        9.55       14.50      4.48 o
  -3  -8   2       11.49       10.27      2.17 o
  -2  -8   2       34.14       32.84      2.48 o
  -1  -8   2       10.29        8.69      1.86 o
   0  -8   2        4.47        5.60      1.27 o
   1  -8   2       62.85       61.84      4.12 o
   2  -8   2       52.54       50.03      1.97 o
   3  -8   2      102.03      104.23      3.09 o
   4  -8   2      112.38      107.39      2.94 o
   5  -8   2       39.57       41.70      1.89 o
   6  -8   2       11.64       12.71      1.43 o
   7  -8   2        2.97        2.34      1.41 o
   8  -8   2        3.63        2.28      1.86 o
   9  -8   2       22.24       25.55      3.13 o
  -6  -7   2        3.28        3.71      2.66 o
  -5  -7   2        2.32        3.32      2.34 o
  -4  -7   2      101.28      119.36      9.40 o
  -3  -7   2       20.50       21.94      2.06 o
  -2  -7   2       10.91        7.20      1.36 o
  -1  -7   2        0.30       -0.08      1.12 o
   0  -7   2       11.17       10.38      1.31 o
   1  -7   2       49.32       55.66      4.13 o
   2  -7   2       65.63       83.14      2.21 o
   3  -7   2       31.65       29.31      1.95 o
   4  -7   2        0.20       -0.05      0.64 o
   5  -7   2       20.20       20.41      1.30 o
   6  -7   2       94.07       95.14      3.01 o
   7  -7   2        2.89        3.09      1.49 o
   8  -7   2        3.65        1.47      1.39 o
   9  -7   2        4.12        4.65      2.83 o
  -7  -6   2        0.03        0.80      2.35 o
  -6  -6   2       50.75       45.06      5.24 o
  -5  -6   2        1.43       -0.20      1.97 o
  -4  -6   2        1.18        1.74      1.37 o
  -3  -6   2       57.56       52.46      2.81 o
  -2  -6   2       18.62       17.30      1.45 o
  -1  -6   2       15.92       21.57      1.51 o
   0  -6   2       87.09       85.40      2.51 o
   1  -6   2      412.48      403.82      5.96 o
   2  -6   2       39.57       41.53      1.71 o
   3  -6   2      205.82      221.71      3.12 o
   4  -6   2      118.43      114.29      2.21 o
   5  -6   2       68.05       68.33      2.06 o
   6  -6   2       55.07       49.06      2.01 o
   7  -6   2      131.40      127.77      3.85 o
   8  -6   2        6.61        7.51      1.85 o
   9  -6   2        0.30       -2.16      2.82 o
  -7  -5   2        3.07       -0.77      2.27 o
  -6  -5   2        6.29        7.87      3.69 o
  -5  -5   2      256.15      264.53      5.76 o
  -4  -5   2      188.81      175.44      5.69 o
  -3  -5   2       90.81      101.66      3.00 o
  -2  -5   2       13.73       13.14      1.21 o
  -1  -5   2       40.80       42.00      1.50 o
   0  -5   2       16.79       16.55      1.10 o
   1  -5   2      610.65      587.56      6.54 o
   2  -5   2       34.40       31.10      1.62 o
   3  -5   2      370.69      382.12      4.76 o
   4  -5   2       78.41       74.21      1.75 o
   5  -5   2      174.61      194.67      3.61 o
   6  -5   2       85.52       83.54      2.36 o
   7  -5   2       14.17        9.47      1.39 o
   8  -5   2        7.44        3.51      1.63 o
   9  -5   2        0.77        1.01      2.73 o
  -8  -4   2        0.24        2.99      2.80 o
  -7  -4   2       29.03       33.33      4.55 o
  -6  -4   2        3.29        2.11      1.47 o
  -5  -4   2      184.75      187.45      4.50 o
  -4  -4   2      268.18      279.60      7.51 o
  -3  -4   2      770.82      784.17      9.99 o
  -2  -4   2      360.26      337.56      5.05 o
  -1  -4   2       10.45        7.62      0.66 o
   0  -4   2       10.36       13.34      1.00 o
   1  -4   2      479.30      482.09      5.33 o
   2  -4   2       22.13       18.71      0.77 o
   3  -4   2       29.84       26.93      1.22 o
   4  -4   2     1109.23     1107.60     10.83 o
   5  -4   2        0.40        1.25      0.67 o
   6  -4   2       60.06       66.27      2.17 o
   7  -4   2        0.14        0.25      1.16 o
   8  -4   2        0.14        0.59      1.48 o
   9  -4   2        7.44        1.12      2.48 o
  -8  -3   2       58.04       51.52      5.86 o
  -7  -3   2        6.93        8.69      2.29 o
  -6  -3   2        8.86        8.23      1.52 o
  -5  -3   2       65.66       72.93      2.91 o
  -4  -3   2       49.94       49.03      2.27 o
  -3  -3   2     1054.48     1023.55     12.13 o
  -2  -3   2      448.00      434.93      5.32 o
  -1  -3   2       87.55       77.52      1.51 o
   0  -3   2      485.79      477.10      5.80 o
   1  -3   2      984.40      996.01      9.23 o
   2  -3   2      189.22      190.08      2.33 o
   3  -3   2      299.45      329.63      3.68 o
   4  -3   2     1350.52     1270.73     11.09 o
   5  -3   2        5.66        8.07      1.04 o
   6  -3   2        5.35        4.25      0.96 o
   7  -3   2        4.55        7.45      1.46 o
   8  -3   2       12.46       10.92      2.81 o
   9  -3   2        0.59       -2.17      2.12 o
  -8  -2   2        1.65        3.84      2.63 o
  -7  -2   2       29.21       26.71      3.06 o
  -6  -2   2      119.60      114.58      3.54 o
  -5  -2   2        0.13       -0.47      0.77 o
  -4  -2   2      933.76      944.83     12.74 o
  -3  -2   2      432.39      399.23      5.04 o
  -2  -2   2      304.81      314.64      3.61 o
  -1  -2   2        9.88        9.95      0.48 o
   0  -2   2     1310.17     1350.60     14.43 o
   1  -2   2     2711.32     2782.41     22.86 o
   2  -2   2    10278.61    10176.16    259.19 o
   3  -2   2       10.25        5.61      0.55 o
   4  -2   2      423.54      413.07      4.98 o
   5  -2   2       40.82       36.51      2.32 o
   6  -2   2        1.81        0.82      0.89 o
   7  -2   2        0.69        1.04      1.25 o
   8  -2   2        1.57        2.63      2.37 o
   9  -2   2        3.89        5.38      2.99 o
  -9  -1   2        0.10        1.93      3.56 o
  -8  -1   2        0.60        4.23      1.98 o
  -7  -1   2       23.34       19.91      2.24 o
  -6  -1   2       54.32       56.88      2.38 o
  -5  -1   2      108.29      104.12      3.13 o
  -4  -1   2       64.30       56.59      2.92 o
  -3  -1   2      482.31      479.63      5.64 o
  -1  -1   2      425.14      464.35      5.58 o
   0  -1   2     2987.53     2969.42     67.16 o
   1  -1   2        0.12        1.89      0.26 o
   2  -1   2     1697.86     1619.54     13.08 o
   3  -1   2      333.20      317.76      3.59 o
   4  -1   2       38.62       36.54      1.45 o
   5  -1   2       10.06       14.03      1.21 o
   6  -1   2        0.11       -0.26      0.85 o
   7  -1   2       41.01       34.11      3.43 o
   8  -1   2       18.60       14.14      3.51 o
   9  -1   2        0.39       -1.09      2.37 o
  -9   0   2        3.47        7.23      4.07 o
  -8   0   2       11.53       12.81      2.56 o
  -7   0   2        7.99        4.66      2.14 o
  -6   0   2        8.47        9.24      1.23 o
  -5   0   2        4.58        4.55      0.90 o
  -4   0   2      403.89      410.95      5.62 o
  -3   0   2      155.82      153.46      2.59 o
  -2   0   2      822.65      786.91      7.44 o
   1   0   2      731.99      687.61      5.52 o
   2   0   2     4018.66     4033.23     34.58 o
   3   0   2     2481.07     2444.90     21.70 o
   4   0   2       73.83       65.94      1.88 o
   5   0   2       49.79       49.18      2.32 o
   6   0   2      107.38      116.08      3.31 o
   7   0   2        4.79        3.80      2.41 o
   8   0   2        0.11       -1.76      2.22 o
  -9   1   2        2.73        4.78      3.46 o
  -8   1   2       15.04       15.54      2.53 o
  -7   1   2        4.24        6.38      1.40 o
  -6   1   2        8.65        7.41      1.14 o
  -5   1   2        2.32        1.00      0.71 o
  -4   1   2      124.31      112.22      2.32 o
  -3   1   2      385.24      382.78      4.28 o
  -2   1   2      380.76      397.18      4.40 o
  -1   1   2        3.13        0.80      0.20 o
   0   1   2      202.49      195.27      2.28 o
   1   1   2       82.35       96.28      1.40 o
   2   1   2        4.54        7.10      0.65 o
   3   1   2      905.87      954.91      9.37 o
   4   1   2     1918.55     1872.71     19.67 o
   5   1   2      590.05      613.88     10.60 o
   6   1   2       31.84       33.97      2.81 o
   7   1   2       41.84       30.18      4.32 o
   8   1   2       17.76       22.16      4.11 o
  -9   2   2        0.40        5.29      3.66 o
  -8   2   2        0.65        1.20      1.72 o
  -7   2   2       74.84       77.30      3.37 o
  -6   2   2        2.10       -0.36      0.83 o
  -5   2   2        0.56       -0.10      0.77 o
  -4   2   2       59.62       56.61      1.62 o
  -3   2   2       90.04      101.62      1.82 o
  -2   2   2        8.02        9.19      0.58 o
  -1   2   2      345.79      355.43      3.17 o
   0   2   2      104.85       95.80      1.53 o
   1   2   2      170.67      172.45      2.26 o
   2   2   2      494.14      452.88      4.95 o
   3   2   2      752.68      815.89      8.81 o
   4   2   2       25.36       23.71      1.53 o
   5   2   2      157.99      154.40      4.89 o
   6   2   2      144.89      143.83      7.02 o
   7   2   2        5.16       10.35      3.16 o
   8   2   2       44.60       42.92     12.67 o
  -9   3   2        7.79        0.61      2.95 o
  -8   3   2        0.03        0.10      1.60 o
  -7   3   2       23.93       24.74      2.33 o
  -6   3   2      199.53      206.62      5.71 o
  -5   3   2      147.95      158.67      3.37 o
  -4   3   2       19.20       18.89      1.70 o
  -3   3   2      142.53      139.94      2.45 o
  -2   3   2       75.43       80.45      1.41 o
  -1   3   2      119.78      117.68      1.81 o
   0   3   2       24.08       27.50      0.86 o
   1   3   2       45.42       36.94      1.35 o
   2   3   2      473.85      463.52      5.92 o
   3   3   2       20.61       25.60      1.50 o
   4   3   2      108.43      114.92      4.03 o
   5   3   2       78.84       70.53      3.65 o
   6   3   2        6.02        6.23      2.52 o
   7   3   2        6.63        6.76      3.03 o
  -9   4   2        4.71        2.34      3.56 o
  -8   4   2       39.17       35.89      3.39 o
  -7   4   2       51.67       52.43      3.16 o
  -6   4   2       63.33       69.42      2.76 o
  -5   4   2      108.93      113.36      2.84 o
  -4   4   2      127.14      141.61      2.91 o
  -3   4   2      357.53      373.79      4.72 o
  -2   4   2      479.03      483.37      5.85 o
  -1   4   2      591.03      590.44      6.92 o
   0   4   2      433.45      427.76      4.92 o
   1   4   2      120.14      131.77      2.74 o
   2   4   2        4.92        4.68      0.82 o
   3   4   2       42.39       38.22      1.96 o
   4   4   2        4.63        6.98      1.23 o
   5   4   2       29.46       34.43      3.92 o
   6   4   2       12.15       14.78      3.44 o
   7   4   2       24.68       30.40      5.80 o
  -9   5   2        6.37        4.38      3.56 o
  -8   5   2        2.96        3.61      1.89 o
  -7   5   2       31.45       34.52      2.47 o
  -6   5   2      139.36      143.65      5.15 o
  -5   5   2      411.46      409.54      8.38 o
  -4   5   2       15.63       14.37      0.87 o
  -3   5   2       12.63       12.95      1.05 o
  -2   5   2       39.65       55.97      2.67 o
  -1   5   2       51.86       54.02      1.46 o
   0   5   2     1227.79     1290.64     13.83 o
   1   5   2      183.85      188.61      3.63 o
   2   5   2       44.69       44.78      2.01 o
   3   5   2       13.38       13.33      1.40 o
   4   5   2        8.75        3.79      1.42 o
   5   5   2       10.58       11.43      6.51 o
   6   5   2        0.84       -2.75      2.08 o
  -9   6   2        1.84        0.92      3.36 o
  -8   6   2        1.47        1.41      1.62 o
  -7   6   2       30.28       26.19      2.15 o
  -6   6   2       24.91       23.68      2.00 o
  -5   6   2      174.94      179.85      4.92 o
  -4   6   2      210.29      217.51      5.10 o
  -3   6   2        0.03        0.10      0.66 o
  -2   6   2      418.43      425.41     10.02 o
  -1   6   2       54.49       49.42      1.54 o
   0   6   2        2.59        1.67      0.78 o
   1   6   2       86.40       90.18      2.96 o
   2   6   2       62.46       63.30      2.52 o
   3   6   2        0.17        1.45      1.35 o
   4   6   2       30.29       26.88      3.15 o
   5   6   2        8.25        1.71      2.55 o
   6   6   2       10.24       18.81      4.14 o
  -8   7   2        0.08        2.49      2.27 o
  -7   7   2        0.38       -1.00      1.54 o
  -6   7   2       45.16       51.88      3.15 o
  -5   7   2      115.11      111.28      5.02 o
  -4   7   2       88.50       86.80      3.58 o
  -3   7   2       89.10       86.88      3.55 o
  -2   7   2       16.89       13.31      1.66 o
  -1   7   2      386.39      392.23      5.39 o
   0   7   2      172.51      167.09      4.15 o
   1   7   2       59.60       60.38      3.06 o
   2   7   2        2.47        5.07      1.47 o
   3   7   2        0.08       -0.99      1.64 o
   4   7   2       61.68       60.55      6.08 o
   5   7   2        4.52        5.36      3.61 o
  -8   8   2        0.01        7.63      4.27 o
  -7   8   2        6.11        7.91      2.11 o
  -6   8   2       69.14       70.52      5.30 o
  -5   8   2       65.86       64.87      3.53 o
  -4   8   2      271.48      291.73      7.03 o
  -3   8   2        4.66        2.52      1.33 o
  -2   8   2       28.53       26.45      2.76 o
  -1   8   2       93.12       92.90      2.44 o
   0   8   2      120.85      114.22      2.94 o
   1   8   2       74.99       73.99      4.15 o
   2   8   2       50.41       50.55      3.80 o
   3   8   2       14.36       10.82      3.20 o
   4   8   2        7.27        3.04      2.76 o
  -8   9   2        9.93        3.46      3.97 o
  -7   9   2        5.12        9.29      2.80 o
  -6   9   2        9.68       11.23      2.32 o
  -5   9   2        3.87        9.34      2.58 o
  -4   9   2      243.61      234.48      9.39 o
  -3   9   2       62.10       56.98      5.21 o
  -2   9   2       10.53        9.26      2.66 o
  -1   9   2        8.92        8.41      1.20 o
   0   9   2       99.55      102.80      3.17 o
   1   9   2       50.80       57.85      2.92 o
   2   9   2       11.43        7.53      2.25 o
   3   9   2        0.28        1.55      2.54 o
  -7  10   2        1.06        1.83      3.46 o
  -6  10   2       34.19       29.51      6.21 o
  -5  10   2       24.05       23.50      3.84 o
  -4  10   2        4.40        3.75      2.34 o
  -3  10   2       15.68       17.35      3.42 o
  -2  10   2       12.41        7.12      2.72 o
  -1  10   2        1.18       -0.52      1.06 o
   0  10   2       42.79       40.21      2.45 o
   1  10   2       64.57       63.52      3.09 o
   2  10   2       39.62       38.13      3.27 o
  -6  11   2        0.36        0.61      3.46 o
  -5  11   2       15.45       10.18      4.48 o
  -4  11   2        7.81        4.93      2.70 o
  -3  11   2       19.28       19.06      3.88 o
  -2  11   2        8.22        7.62      3.03 o
  -1  11   2        1.64       -0.20      2.30 o
   0  11   2        2.67        2.53      1.85 o
   0 -13   3        1.91        5.74      3.61 o
   1 -13   3        0.65        0.43      1.92 o
   2 -13   3       16.08       15.97      2.81 o
   3 -13   3        0.46       -0.63      1.78 o
   4 -13   3       13.34       12.51      2.83 o
   5 -13   3       21.41       22.61      3.36 o
  -2 -12   3        6.26       10.01      3.49 o
  -1 -12   3        6.68        7.42      3.16 o
   0 -12   3       57.40       61.98      6.43 o
   1 -12   3        0.06        0.16      1.56 o
   2 -12   3        8.53        7.12      2.13 o
   3 -12   3       19.22       20.16      3.84 o
   4 -12   3       15.23       17.79      2.87 o
   5 -12   3       12.04       11.30      2.93 o
   6 -12   3        0.91       -0.06      1.94 o
  -3 -11   3        0.90       -2.04      2.30 o
  -2 -11   3       78.26       74.96      6.85 o
  -1 -11   3       14.63       13.81      3.38 o
   0 -11   3        0.03        1.02      2.09 o
   1 -11   3       43.81       40.08      3.64 o
   2 -11   3       25.82       29.54      2.39 o
   3 -11   3        0.17        0.15      1.11 o
   4 -11   3        2.09        2.71      1.86 o
   5 -11   3        2.34        2.77      1.97 o
   6 -11   3       12.55        9.30      2.45 o
   7 -11   3        0.55       -0.54      1.90 o
  -4 -10   3       77.69       77.78      7.38 o
  -3 -10   3       90.77       94.47      7.52 o
  -2 -10   3       10.54       14.45      3.38 o
  -1 -10   3       85.83       83.21      6.65 o
   0 -10   3      131.96      131.62      5.47 o
   1 -10   3       32.72       31.68      2.55 o
   2 -10   3        7.81        7.86      1.29 o
   3 -10   3        1.31        0.28      1.34 o
   4 -10   3       56.79       55.84      3.09 o
   5 -10   3       12.94       13.98      3.13 o
   6 -10   3       13.34       10.28      2.46 o
   7 -10   3        1.33        0.56      2.56 o
   8 -10   3        0.39       -2.70      1.80 o
  -5  -9   3        4.17        5.49      3.14 o
  -4  -9   3       30.87       28.65      4.58 o
  -3  -9   3       77.39       66.89      8.24 o
  -2  -9   3      273.12      271.99      9.23 o
  -1  -9   3        1.65        0.97      1.44 o
   0  -9   3      479.46      457.20     10.69 o
   1  -9   3      575.91      558.58     12.67 o
   2  -9   3      607.93      603.29      8.62 o
   3  -9   3       16.28       14.22      1.34 o
   4  -9   3       74.18       73.38      2.96 o
   5  -9   3        0.19        0.56      1.35 o
   6  -9   3       20.70       19.73      2.16 o
   7  -9   3        0.04       -1.90      1.95 o
   8  -9   3        7.60        5.73      2.42 o
  -6  -8   3        0.82        0.54      2.52 o
  -5  -8   3        0.31        0.22      2.14 o
  -4  -8   3       23.40       26.16      5.09 o
  -3  -8   3       32.69       39.30      3.40 o
  -2  -8   3        2.87        3.64      1.34 o
  -1  -8   3       13.13       14.53      1.65 o
   0  -8   3       53.19       49.68      3.34 o
   1  -8   3      637.22      628.91     11.01 o
   2  -8   3      637.13      634.93      8.36 o
   3  -8   3      600.22      596.35     10.03 o
   4  -8   3       42.14       40.46      3.87 o
   5  -8   3        0.15        1.17      0.82 o
   6  -8   3      120.81      126.09      4.51 o
   7  -8   3        2.95        5.02      1.65 o
   8  -8   3       17.91       15.64      2.47 o
   9  -8   3        9.36        8.39      2.15 o
  -6  -7   3       42.44       34.41      4.85 o
  -5  -7   3       24.24       22.67      6.92 o
  -4  -7   3        3.96        5.24      1.74 o
  -3  -7   3      487.38      493.32     11.20 o
  -2  -7   3      209.78      203.39      5.36 o
  -1  -7   3      267.96      270.04      5.29 o
   0  -7   3        8.73        7.16      1.22 o
   1  -7   3      584.98      572.49      8.01 o
   2  -7   3      305.14      314.09      4.36 o
   3  -7   3      743.33      732.49      8.83 o
   4  -7   3       45.66       37.18      1.71 o
   5  -7   3        0.03        0.85      0.76 o
   6  -7   3       37.83       46.42      2.62 o
   7  -7   3        3.64        2.97      2.13 o
   8  -7   3      111.02      103.48      4.35 o
   9  -7   3       10.37        7.42      2.29 o
  -7  -6   3        9.45       17.23      3.89 o
  -6  -6   3        1.85        3.89      2.42 o
  -5  -6   3      143.07      122.96      5.44 o
  -4  -6   3       14.89       12.81      2.23 o
  -3  -6   3       32.79       29.19      2.27 o
  -2  -6   3      372.79      406.30      7.47 o
  -1  -6   3      415.92      410.87      6.89 o
   0  -6   3        8.11        8.70      1.18 o
   1  -6   3       29.82       29.39      1.60 o
   2  -6   3      295.21      271.35      3.76 o
   3  -6   3      765.98      778.77      8.12 o
   4  -6   3      175.58      155.04      6.86 o
   5  -6   3        3.27        2.03      0.65 o
   6  -6   3      152.54      150.09      3.18 o
   7  -6   3       97.47       87.61      3.71 o
   8  -6   3        2.92        2.09      1.70 o
   9  -6   3        1.99        2.16      1.90 o
  -7  -5   3       40.44       44.05      5.27 o
  -6  -5   3        0.82       -0.20      1.63 o
  -5  -5   3       50.66       48.62      3.00 o
  -4  -5   3       43.79       49.66      2.56 o
  -3  -5   3       34.87       37.21      2.34 o
  -2  -5   3       60.06       62.82      2.17 o
  -1  -5   3       27.16       30.78      1.43 o
   0  -5   3      330.74      319.55      4.71 o
   1  -5   3        2.51        2.75      0.54 o
   2  -5   3     1847.77     1803.46     15.75 o
   3  -5   3      514.32      518.93      5.20 o
   4  -5   3      229.12      217.05      3.39 o
   5  -5   3       74.13       72.24      3.80 o
   6  -5   3      118.98       95.99      2.58 o
   7  -5   3       75.29       80.33      3.53 o
   8  -5   3        4.29        4.06      1.76 o
   9  -5   3        8.53        9.71      2.46 o
  -8  -4   3        0.10        0.61      3.26 o
  -7  -4   3       39.29       31.71      3.48 o
  -6  -4   3        1.13        1.70      1.43 o
  -5  -4   3       23.16       25.48      1.97 o
  -4  -4   3       41.34       41.46      2.20 o
  -3  -4   3      138.49      119.60      3.01 o
  -2  -4   3       19.96       21.61      1.36 o
  -1  -4   3      347.46      339.82      4.72 o
   0  -4   3        1.70        0.85      0.44 o
   1  -4   3      138.57      139.62      2.16 o
   2  -4   3       15.19       14.48      0.68 o
   3  -4   3      163.33      158.87      2.24 o
   4  -4   3     2339.58     2371.40     21.60 o
   5  -4   3        0.69        0.77      0.53 o
   6  -4   3        8.27        8.00      1.22 o
   7  -4   3        9.17       10.19      1.74 o
   8  -4   3       15.18       17.11      3.80 o
   9  -4   3        6.20        6.79      3.14 o
  -8  -3   3       25.88       26.06      4.41 o
  -7  -3   3       24.74       24.79      2.99 o
  -6  -3   3      148.98      161.24      4.42 o
  -5  -3   3        0.00       -0.49      0.81 o
  -4  -3   3        8.82        6.37      1.00 o
  -3  -3   3      466.74      473.94      7.03 o
  -2  -3   3      794.97      835.44      9.83 o
  -1  -3   3       43.70       41.69      1.13 o
   0  -3   3       36.53       42.38      1.10 o
   1  -3   3        0.11        0.32      0.36 o
   2  -3   3      187.91      192.60      2.36 o
   3  -3   3       68.84       73.62      1.69 o
   4  -3   3        3.23        1.21      0.41 o
   5  -3   3       65.92       57.75      1.98 o
   6  -3   3       26.79       27.73      2.41 o
   7  -3   3        0.43       -1.10      1.25 o
   8  -3   3       17.90       23.66      2.96 o
   9  -3   3       11.74        8.82      4.38 o
  -8  -2   3       46.75       45.96      4.07 o
  -7  -2   3       67.54       63.97      4.23 o
  -6  -2   3       49.39       48.72      2.44 o
  -5  -2   3        0.39        0.97      0.83 o
  -4  -2   3      236.94      257.74      4.66 o
  -3  -2   3        3.70        3.74      0.76 o
  -2  -2   3      458.23      467.65      5.72 o
  -1  -2   3     1227.84     1133.49     13.31 o
   0  -2   3        4.14        2.06      0.28 o
   1  -2   3      783.01      715.28      6.37 o
   2  -2   3      183.26      168.98      1.98 o
   3  -2   3      287.17      272.26      3.06 o
   4  -2   3       26.00       31.25      2.22 o
   5  -2   3       89.12       91.00      2.88 o
   6  -2   3        9.91        7.99      1.59 o
   7  -2   3       10.51        8.30      2.19 o
   8  -2   3        0.64       -0.42      2.32 o
   9  -2   3        0.39       -0.36      2.40 o
  -9  -1   3        1.76       -1.73      3.15 o
  -8  -1   3       12.68        7.97      2.28 o
  -7  -1   3       21.31       20.08      2.20 o
  -6  -1   3      350.46      382.76      8.58 o
  -5  -1   3      265.96      265.85      4.19 o
  -4  -1   3      515.79      530.01      7.05 o
  -3  -1   3      234.50      236.01      3.71 o
  -2  -1   3     1524.05     1504.52     17.53 o
  -1  -1   3        0.60        1.16      0.39 o
   0  -1   3     2611.31     2557.10     30.27 o
   1  -1   3     2160.04     2083.73     17.31 o
   2  -1   3      712.65      708.66      5.96 o
   3  -1   3       23.62       22.53      0.88 o
   4  -1   3       14.18       12.29      0.91 o
   5  -1   3        4.82        7.68      1.00 o
   6  -1   3        3.25        1.28      1.10 o
   7  -1   3       50.53       47.88      4.40 o
   8  -1   3        1.48       -1.21      2.19 o
  -9   0   3        0.16       -2.14      2.85 o
  -8   0   3        0.68       -0.85      1.66 o
  -7   0   3        4.62        2.64      2.00 o
  -6   0   3       29.02       24.29      2.40 o
  -5   0   3      374.39      355.43      5.36 o
  -4   0   3      448.86      466.75      6.78 o
  -3   0   3       60.32       61.76      1.49 o
  -2   0   3     2889.83     2802.87     29.14 o
  -1   0   3     1854.45     1819.02     27.66 o
   0   0   3       91.35       88.88      1.46 o
   1   0   3        9.76       10.90      0.54 o
   2   0   3      891.09      895.52      7.72 o
   3   0   3       47.40       44.69      1.72 o
   4   0   3       80.65       79.70      2.02 o
   5   0   3        1.52        4.61      0.99 o
   6   0   3        0.02        0.45      0.99 o
   7   0   3        0.06        0.72      2.09 o
   8   0   3        1.12       -2.39      2.95 o
  -9   1   3        0.79        1.53      3.41 o
  -8   1   3        0.20       -0.16      1.57 o
  -7   1   3       61.76       57.00      3.17 o
  -6   1   3      151.97      166.78      4.01 o
  -5   1   3      260.33      248.02      4.14 o
  -4   1   3      129.02      120.61      2.31 o
  -3   1   3       98.57       87.50      2.77 o
  -2   1   3       96.96      104.53      1.86 o
  -1   1   3     1817.47     1801.65     16.74 o
   0   1   3     6485.13     6629.14    102.26 o
   1   1   3      616.77      597.40      5.89 o
   2   1   3       63.66       71.93      1.42 o
   3   1   3        3.50        1.80      0.59 o
   4   1   3        7.94        6.08      0.96 o
   5   1   3        9.37        9.70      1.23 o
   6   1   3       30.27       23.08      4.86 o
   7   1   3        6.43        2.96      2.59 o
   8   1   3        2.05        1.01      2.76 o
  -9   2   3        5.53        3.10      3.92 o
  -8   2   3       26.27       23.54      2.96 o
  -7   2   3        0.18        0.05      1.14 o
  -6   2   3       55.08       54.04      2.52 o
  -5   2   3      105.79       90.88      2.61 o
  -4   2   3      151.67      153.74      2.73 o
  -3   2   3        6.59        7.69      0.69 o
  -2   2   3     1154.88     1217.91     13.48 o
  -1   2   3       72.13       62.11      1.18 o
   0   2   3      258.91      249.37      3.31 o
   1   2   3      960.50      974.29      9.26 o
   2   2   3       80.84       78.10      1.68 o
   3   2   3       16.61       17.87      1.13 o
   4   2   3       56.62       50.01      2.19 o
   5   2   3       18.68       18.50      1.77 o
   6   2   3        1.39       -0.33      2.01 o
   7   2   3        0.00       -0.84      2.15 o
   8   2   3       16.66        9.66      3.52 o
  -9   3   3        0.13        0.83      2.20 o
  -8   3   3        3.99        0.34      2.07 o
  -7   3   3        0.14        2.22      1.32 o
  -6   3   3       39.01       42.06      2.10 o
  -5   3   3      119.97      118.85      3.34 o
  -4   3   3        8.81       11.19      0.95 o
  -3   3   3      620.68      631.99      7.12 o
  -2   3   3        1.57        2.98      0.44 o
  -1   3   3      348.90      333.96      3.88 o
   0   3   3      938.03      939.38     10.34 o
   1   3   3      612.22      598.62      6.60 o
   2   3   3      265.03      294.42      4.32 o
   3   3   3       12.65        8.54      1.01 o
   4   3   3       18.29       18.23      1.55 o
   5   3   3       17.85       18.03      3.06 o
   6   3   3       28.06       29.66      7.68 o
   7   3   3        0.03       -1.27      2.30 o
  -9   4   3        1.49       -3.77      4.48 o
  -8   4   3       40.33       37.75      6.82 o
  -7   4   3       94.04       98.02      5.17 o
  -6   4   3        9.16        7.74      1.89 o
  -5   4   3       77.39       78.92      2.56 o
  -4   4   3      235.47      242.35      4.03 o
  -3   4   3        5.46        6.05      0.63 o
  -2   4   3      114.14      112.54      2.28 o
  -1   4   3      402.50      388.48      6.02 o
   0   4   3      801.75      784.41     10.92 o
   1   4   3      168.55      161.87      3.21 o
   2   4   3      121.24      119.36      2.87 o
   3   4   3       72.62       72.20      2.61 o
   4   4   3        5.82        4.30      1.44 o
   5   4   3       37.55       35.68      3.44 o
   6   4   3        0.72        0.82      2.40 o
   7   4   3        1.04       -3.21      2.41 o
  -9   5   3        0.33        1.29      2.41 o
  -8   5   3        2.52        2.87      2.30 o
  -7   5   3        5.15        4.23      1.42 o
  -6   5   3       97.55      104.32      3.41 o
  -5   5   3        6.46        4.68      1.11 o
  -4   5   3       19.05       21.03      1.53 o
  -3   5   3       43.90       48.88      1.81 o
  -2   5   3      169.83      167.33      4.08 o
  -1   5   3       32.51       34.22      2.27 o
   0   5   3      355.61      346.08      6.11 o
   1   5   3     1089.60     1107.00     13.45 o
   2   5   3      124.14      120.01      3.34 o
   3   5   3        0.59        0.66      1.02 o
   4   5   3        0.72        0.84      1.41 o
   5   5   3       18.45       18.30      3.79 o
   6   5   3        0.94        0.33      2.42 o
  -9   6   3        3.47        5.24      2.72 o
  -8   6   3        4.96        3.92      2.48 o
  -7   6   3        3.79        4.35      1.50 o
  -6   6   3       16.66       12.09      1.64 o
  -5   6   3        7.73        6.63      1.23 o
  -4   6   3      262.37      261.78      6.35 o
  -3   6   3       12.67       13.47      1.58 o
  -2   6   3       15.94       22.40      1.91 o
  -1   6   3      433.32      429.04      7.21 o
   0   6   3       90.43       89.56      3.25 o
   1   6   3       24.12       24.28      1.90 o
   2   6   3      232.33      249.22      5.28 o
   3   6   3       28.23       26.46      2.78 o
   4   6   3        0.10        4.01      1.95 o
   5   6   3       41.47       39.44      6.51 o
  -8   7   3       34.87       33.80      4.20 o
  -7   7   3       16.18       16.48      3.04 o
  -6   7   3        1.23        0.81      1.25 o
  -5   7   3        1.83        2.00      1.18 o
  -4   7   3        5.50        6.66      1.21 o
  -3   7   3       13.34       10.99      2.06 o
  -2   7   3      226.04      220.02      6.35 o
  -1   7   3       78.99       79.03      2.99 o
   0   7   3      165.72      175.98      5.67 o
   1   7   3       75.87       75.94      2.45 o
   2   7   3        8.88        9.09      2.06 o
   3   7   3        7.62       10.96      3.11 o
   4   7   3       16.24       17.17      3.85 o
   5   7   3        0.00        0.10      2.52 o
  -8   8   3        8.57       20.53      7.02 o
  -7   8   3        2.28        3.38      2.25 o
  -6   8   3        3.46        2.12      1.67 o
  -5   8   3        3.14        5.07      1.48 o
  -4   8   3       29.58       27.68      2.76 o
  -3   8   3        0.35        3.08      2.12 o
  -2   8   3      130.88      141.81     10.38 o
  -1   8   3        1.17        0.61      1.04 o
   0   8   3        8.02        5.06      1.86 o
   1   8   3        2.11       -0.07      1.51 o
   2   8   3       78.41       78.74      4.09 o
   3   8   3       61.43       69.23      6.01 o
   4   8   3        0.00        3.00      2.95 o
  -7   9   3       14.24       14.93      3.16 o
  -6   9   3        4.14        3.58      2.54 o
  -5   9   3       10.81       12.55      4.02 o
  -4   9   3      174.35      202.31     15.21 o
  -3   9   3       14.26       15.24      3.61 o
  -2   9   3       70.79       75.91     11.45 o
  -1   9   3        0.97        3.20      2.12 o
   0   9   3        0.07        0.35      1.69 o
   1   9   3        0.01        0.48      1.40 o
   2   9   3        0.54       -0.42      1.32 o
   3   9   3        1.17        2.90      2.84 o
  -6  10   3        0.34        2.24      3.15 o
  -5  10   3       12.96        2.85      3.36 o
  -4  10   3        0.10        2.14      2.95 o
  -3  10   3       30.02       30.58      4.39 o
  -2  10   3       22.60       27.38      4.28 o
  -1  10   3        0.26        0.32      2.07 o
   0  10   3        0.06       -2.58      2.03 o
   1  10   3        4.80        0.96      2.49 o
  -4  11   3        8.33        5.39      3.77 o
  -3  11   3       40.93       50.07      8.24 o
  -2  11   3       34.04       39.28      7.33 o
  -1  11   3       20.05       19.23      5.50 o
   0 -13   4       11.17        8.05      3.41 o
   1 -13   4       44.10       45.30      8.19 o
   2 -13   4       61.76       77.93      5.20 o
   3 -13   4       50.60       56.72      4.48 o
   4 -13   4        3.58        4.40      2.27 o
   5 -13   4       13.12       16.10      2.97 o
  -2 -12   4       91.96       96.73      8.27 o
  -1 -12   4       48.35       42.57      5.50 o
   0 -12   4        1.83        0.79      2.29 o
   1 -12   4       19.69       18.14      4.02 o
   2 -12   4        4.51        6.54      2.14 o
   3 -12   4       37.73       43.24      3.87 o
   4 -12   4       14.05       16.48      2.75 o
   5 -12   4        0.23       -1.41      1.94 o
   6 -12   4        9.75       10.02      2.68 o
  -3 -11   4        9.40        7.93      3.30 o
  -2 -11   4       68.62       75.82      6.88 o
  -1 -11   4        0.51       -0.16      2.08 o
   0 -11   4      349.40      360.31     12.91 o
   1 -11   4        0.25        0.54      1.57 o
   2 -11   4      455.05      481.10     12.03 o
   3 -11   4      204.19      205.77      5.62 o
   4 -11   4       43.48       39.12      2.80 o
   5 -11   4        3.01        1.51      1.89 o
   6 -11   4       10.41       13.35      2.77 o
   7 -11   4        4.93        9.41      2.72 o
  -4 -10   4        0.45       -1.04      2.18 o
  -3 -10   4       11.76        4.99      2.83 o
  -2 -10   4       28.16       25.80      4.22 o
  -1 -10   4       81.18       71.57      4.69 o
   0 -10   4      550.28      544.70     15.97 o
   1 -10   4        2.56        1.67      1.37 o
   2 -10   4      242.61      237.13      5.29 o
   3 -10   4        8.82        8.06      1.34 o
   4 -10   4      213.89      208.88      5.59 o
   5 -10   4       69.43       69.08      4.99 o
   6 -10   4       18.29       26.00      2.59 o
   7 -10   4        4.62        3.94      2.22 o
   8 -10   4       16.08       13.30      3.73 o
  -5  -9   4        3.36       -0.57      2.30 o
  -4  -9   4       39.05       38.56      6.87 o
  -3  -9   4       18.79       19.99      4.78 o
  -2  -9   4       38.23       34.98      3.24 o
  -1  -9   4       75.30       89.38      4.65 o
   0  -9   4        0.03        1.37      1.38 o
   1  -9   4        2.34        1.49      0.99 o
   2  -9   4       28.96       32.32      2.06 o
   3  -9   4        2.70        4.22      1.03 o
   4  -9   4      292.93      290.94      6.71 o
   5  -9   4        1.84        2.75      1.41 o
   6  -9   4       49.57       49.51      3.31 o
   7  -9   4        0.78        0.16      1.47 o
   8  -9   4       35.14       34.50      4.46 o
  -6  -8   4       16.32       18.47      5.90 o
  -5  -8   4       13.72       12.99      3.44 o
  -4  -8   4       25.25       31.88      3.28 o
  -3  -8   4      188.66      183.35      6.30 o
  -2  -8   4        0.53        0.01      1.31 o
  -1  -8   4       67.26       67.71      4.04 o
   0  -8   4        1.06        1.44      1.21 o
   1  -8   4       32.47       34.98      2.33 o
   2  -8   4      113.03      101.02      3.02 o
   3  -8   4       10.54       10.38      1.19 o
   4  -8   4        1.44        1.89      0.84 o
   5  -8   4        9.46        8.38      1.29 o
   6  -8   4      114.15      113.11      4.56 o
   7  -8   4        7.68       10.34      2.06 o
   8  -8   4       13.72       14.07      2.18 o
  -6  -7   4        0.18        1.72      2.34 o
  -5  -7   4       15.13       16.83      2.61 o
  -4  -7   4       14.67       14.51      2.36 o
  -3  -7   4      502.39      513.37     11.54 o
  -2  -7   4      543.95      544.42     11.00 o
  -1  -7   4      265.73      278.06      7.83 o
   0  -7   4       55.54       61.40      2.94 o
   1  -7   4      129.93      124.75      3.30 o
   2  -7   4        0.20        0.13      0.64 o
   3  -7   4       28.27       35.19      1.79 o
   4  -7   4      201.49      195.25      3.42 o
   5  -7   4       27.29       28.01      1.77 o
   6  -7   4        5.90        4.10      1.60 o
   7  -7   4       11.75        8.10      1.81 o
   8  -7   4        1.08        2.52      1.61 o
   9  -7   4        4.45        3.53      2.30 o
  -7  -6   4        4.74        3.26      3.26 o
  -6  -6   4        4.30        3.69      1.84 o
  -5  -6   4      101.82      101.44      5.18 o
  -4  -6   4       21.99       22.23      2.25 o
  -3  -6   4      421.66      425.31      8.37 o
  -2  -6   4       21.47       17.58      1.75 o
  -1  -6   4      547.78      509.47      8.84 o
   0  -6   4      591.71      620.16     10.11 o
   1  -6   4      130.20      128.49      3.60 o
   2  -6   4       50.10       53.59      2.54 o
   3  -6   4        0.80       -0.10      0.51 o
   4  -6   4       24.31       25.04      1.37 o
   5  -6   4       29.33       29.42      1.97 o
   6  -6   4       96.27       93.32      3.96 o
   7  -6   4       66.71       66.28      3.54 o
   8  -6   4        9.31       12.49      3.91 o
   9  -6   4        0.71        1.10      2.06 o
  -7  -5   4        0.01       -2.34      1.56 o
  -6  -5   4      313.39      318.68     18.63 o
  -5  -5   4      133.47      134.30      5.09 o
  -4  -5   4      109.81      101.93      3.18 o
  -3  -5   4       50.42       55.97      5.54 o
  -2  -5   4      404.01      402.69      7.29 o
  -1  -5   4     2277.55     2211.18     29.90 o
   0  -5   4      405.15      451.47      6.74 o
   1  -5   4      111.28      119.93      2.32 o
   2  -5   4       98.07      100.44      2.06 o
   3  -5   4      328.55      305.73      3.93 o
   4  -5   4       81.47       79.68      2.56 o
   5  -5   4       24.19       28.27      1.73 o
   6  -5   4       26.87       23.24      1.43 o
   7  -5   4        0.42       -0.52      1.41 o
   8  -5   4        0.00        1.70      1.72 o
   9  -5   4        1.98        4.37      2.21 o
  -8  -4   4       15.04        9.87      4.48 o
  -7  -4   4       10.59       11.35      2.39 o
  -6  -4   4        6.73        6.61      1.63 o
  -5  -4   4      209.69      216.29      4.88 o
  -4  -4   4      288.10      281.87      6.36 o
  -3  -4   4       16.74       13.65      1.22 o
  -2  -4   4      540.28      531.82      7.52 o
  -1  -4   4      391.62      376.67      5.62 o
   0  -4   4     2622.81     2793.81     30.33 o
   1  -4   4     1010.50      988.03     11.46 o
   2  -4   4      148.01      175.29      2.37 o
   3  -4   4      524.25      542.40      5.95 o
   4  -4   4        0.75       -0.90      0.60 o
   5  -4   4        6.28        6.70      0.94 o
   6  -4   4      164.60      168.23      3.95 o
   7  -4   4        2.75        1.73      1.35 o
   8  -4   4        9.69        6.44      2.21 o
   9  -4   4        4.03        8.56      2.33 o
  -8  -3   4       33.29       33.63      4.39 o
  -7  -3   4        1.12        3.06      1.82 o
  -6  -3   4       11.58       10.75      1.55 o
  -5  -3   4       15.48       15.84      1.51 o
  -4  -3   4       24.87       24.10      3.09 o
  -3  -3   4      371.38      369.77      5.68 o
  -2  -3   4     1052.09     1164.49     13.07 o
  -1  -3   4     1497.18     1423.13     19.37 o
   1  -3   4      501.49      480.65      5.31 o
   2  -3   4       96.41       84.29      1.49 o
   3  -3   4       17.75       19.24      0.95 o
   4  -3   4     1650.38     1641.14     15.50 o
   5  -3   4      249.13      250.27      3.98 o
   6  -3   4        9.00        8.52      1.20 o
   7  -3   4        3.26        2.08      1.59 o
   8  -3   4        3.30        4.23      2.07 o
   9  -3   4        3.77        1.27      2.81 o
  -8  -2   4       18.61       16.21      3.34 o
  -7  -2   4        1.95        2.84      1.43 o
  -6  -2   4       19.31       20.15      1.79 o
  -5  -2   4        1.51        4.78      0.98 o
  -4  -2   4      182.18      183.83      4.27 o
  -3  -2   4      218.80      220.43      3.37 o
  -2  -2   4        8.79       10.48      0.95 o
  -1  -2   4        4.10        0.32      0.27 o
   0  -2   4      669.61      587.93      6.67 o
   1  -2   4     1566.79     1592.85     15.29 o
   2  -2   4      444.02      448.73      4.59 o
   3  -2   4       57.49       55.82      1.98 o
   4  -2   4       43.92       47.10      1.59 o
   5  -2   4       84.68       87.61      2.44 o
   6  -2   4      111.90      112.76      3.19 o
   7  -2   4        5.01        1.67      1.56 o
   8  -2   4       15.67       13.65      2.62 o
  -9  -1   4        0.00        0.20      3.15 o
  -8  -1   4        0.48       -0.01      2.10 o
  -7  -1   4        0.53        0.03      1.12 o
  -6  -1   4       51.88       50.88      2.48 o
  -5  -1   4      174.47      179.79      4.39 o
  -4  -1   4        5.62        8.05      0.80 o
  -3  -1   4        0.82       -0.22      0.27 o
  -2  -1   4      188.13      192.04      2.78 o
  -1  -1   4        2.26        1.22      1.22 o
   0  -1   4      235.98      234.56      3.16 o
   1  -1   4     2462.70     2342.80     22.05 o
   2  -1   4     1542.54     1507.97     12.60 o
   3  -1   4       54.13       57.31      1.56 o
   4  -1   4        7.41        4.78      0.82 o
   5  -1   4      168.86      170.67      3.31 o
   6  -1   4      152.73      154.89      4.00 o
   7  -1   4        8.70        6.07      2.32 o
   8  -1   4        0.05        0.63      2.36 o
  -9   0   4        2.97        3.75      2.54 o
  -8   0   4        0.26        4.70      2.25 o
  -7   0   4        9.77       11.89      1.86 o
  -6   0   4        0.37        0.04      0.85 o
  -5   0   4       32.63       34.87      1.79 o
  -4   0   4      231.02      249.61      4.13 o
  -3   0   4        0.43        1.72      0.43 o
  -2   0   4     2030.50     2236.59     28.70 o
  -1   0   4     1041.26     1039.91     17.11 o
   0   0   4      640.95      627.81      6.79 o
   1   0   4       49.66       58.32      1.18 o
   2   0   4       66.09       61.23      1.44 o
   3   0   4      186.94      168.68      2.62 o
   4   0   4       74.19       85.19      2.13 o
   5   0   4      111.70      117.72      3.04 o
   6   0   4        6.01        3.83      1.34 o
   7   0   4       33.65       39.87      5.04 o
   8   0   4       11.78       14.40      3.91 o
  -9   1   4        0.23        0.67      3.05 o
  -8   1   4       10.30       12.40      3.71 o
  -7   1   4       19.79       20.01      2.00 o
  -6   1   4       74.81       77.24      2.69 o
  -5   1   4       83.53       79.42      2.62 o
  -4   1   4      272.23      254.03      4.61 o
  -3   1   4        9.71        8.86      0.64 o
  -2   1   4      206.05      216.21      2.61 o
  -1   1   4     1379.63     1554.52     14.62 o
   0   1   4      891.37      956.73     11.10 o
   1   1   4      669.35      685.87      7.24 o
   2   1   4        0.05        0.49      0.46 o
   3   1   4        2.33        1.33      0.64 o
   4   1   4       66.10       73.62      2.19 o
   5   1   4       38.61       37.62      1.88 o
   6   1   4       97.24      107.97     11.43 o
   7   1   4       25.47       24.66      4.24 o
   8   1   4        0.01       -0.33      3.05 o
  -9   2   4        0.21       -4.07      3.15 o
  -8   2   4       21.27       22.99      2.68 o
  -7   2   4        0.02       -0.02      1.14 o
  -6   2   4       12.75       13.03      1.42 o
  -5   2   4        1.23        0.61      0.74 o
  -4   2   4      134.78      130.96      2.34 o
  -3   2   4        1.38        0.22      0.37 o
  -2   2   4       12.35       14.19      0.71 o
  -1   2   4      678.86      729.02      8.72 o
   0   2   4      155.08      174.10      2.51 o
   1   2   4       21.10       20.13      1.04 o
   2   2   4      697.20      717.70      7.88 o
   3   2   4       42.57       41.93      2.02 o
   4   2   4       26.95       26.97      1.71 o
   5   2   4        2.03        1.18      1.23 o
   6   2   4        5.35        3.56      2.43 o
   7   2   4        5.75        5.01      2.80 o
  -9   3   4       84.28       92.63      6.57 o
  -8   3   4        2.01        1.68      1.82 o
  -7   3   4       29.85       30.93      2.43 o
  -6   3   4       16.38       16.44      1.41 o
  -5   3   4      191.82      196.24      4.03 o
  -4   3   4      377.60      383.69      5.93 o
  -3   3   4     1008.87      994.04     12.28 o
  -2   3   4       83.69       84.65      1.83 o
  -1   3   4      176.13      184.33      2.52 o
   0   3   4      252.76      267.12      4.86 o
   1   3   4       13.69       15.35      1.16 o
   2   3   4       20.52       20.54      1.35 o
   3   3   4      253.93      254.01      4.66 o
   4   3   4      118.37      125.03      3.76 o
   5   3   4        0.29       -0.63      1.46 o
   6   3   4       23.23       23.16      5.50 o
   7   3   4       15.86       15.33      3.98 o
  -9   4   4        7.08        6.29      2.77 o
  -8   4   4      151.33      167.71     18.62 o
  -7   4   4      127.61      134.68      4.42 o
  -6   4   4      111.36      120.03      4.31 o
  -5   4   4      317.45      338.88      5.92 o
  -4   4   4        0.05       -0.30      0.59 o
  -3   4   4      480.79      475.89      6.38 o
  -2   4   4      155.83      155.01      2.82 o
  -1   4   4       43.94       43.91      1.80 o
   0   4   4       57.22       61.22      2.95 o
   1   4   4        5.31        5.27      1.06 o
   2   4   4      296.59      273.47      4.44 o
   3   4   4       60.04       55.61      2.46 o
   4   4   4        0.10       -0.46      1.14 o
   5   4   4        0.07       -0.42      1.71 o
   6   4   4        8.82        8.86      3.29 o
  -9   5   4        1.26       -0.20      2.39 o
  -8   5   4        2.10       -0.30      1.98 o
  -7   5   4       35.93       34.33      2.96 o
  -6   5   4      457.55      467.89     10.50 o
  -5   5   4      113.86      113.09      2.81 o
  -4   5   4      782.73      776.10      9.87 o
  -3   5   4      876.38      885.48     12.08 o
  -2   5   4       49.05       50.70      2.55 o
  -1   5   4       72.90       66.62      2.46 o
   0   5   4       39.47       36.63      2.06 o
   1   5   4      547.41      546.42      9.05 o
   2   5   4       15.54       17.68      1.45 o
   3   5   4       24.42       21.17      1.96 o
   4   5   4        0.21       -2.50      1.67 o
   5   5   4        7.40        8.38      3.01 o
   6   5   4        1.85        5.19      3.24 o
  -8   6   4        0.59        3.33      3.15 o
  -7   6   4        2.02        2.30      1.66 o
  -6   6   4       12.62       14.36      1.87 o
  -5   6   4        0.80       -1.39      0.93 o
  -4   6   4       11.84       10.35      1.33 o
  -3   6   4       44.05       42.46      2.60 o
  -2   6   4     1368.61     1371.32     18.12 o
  -1   6   4      313.39      328.22      7.86 o
   0   6   4      148.17      150.56      4.03 o
   1   6   4       27.28       31.88      2.32 o
   2   6   4        1.34        1.14      0.83 o
   3   6   4       52.60       49.94      2.81 o
   4   6   4        4.79        4.64      2.22 o
   5   6   4        4.58        2.78      2.70 o
  -8   7   4        1.65       -2.24      2.16 o
  -7   7   4        0.63        1.48      2.03 o
  -6   7   4        9.83        9.88      1.96 o
  -5   7   4        0.00        2.63      1.76 o
  -4   7   4        0.68        1.42      1.26 o
  -3   7   4       86.53      104.52      7.70 o
  -2   7   4      568.21      608.95     11.07 o
  -1   7   4       93.06       89.76      4.29 o
   0   7   4      387.81      397.20      8.17 o
   1   7   4        5.45        4.67      1.89 o
   2   7   4      177.27      171.12      4.08 o
   3   7   4       69.25       71.30      6.08 o
   4   7   4        1.79        3.43      2.02 o
  -7   8   4        0.56       -0.34      2.54 o
  -6   8   4        0.19       -0.96      2.09 o
  -5   8   4        1.82        0.31      1.80 o
  -4   8   4       95.99      110.03      8.69 o
  -3   8   4        1.11        1.68      1.53 o
  -2   8   4       27.51       33.82      3.61 o
  -1   8   4       33.71       39.90      2.66 o
   0   8   4        5.73        6.75      1.96 o
   1   8   4        0.00       -1.20      1.79 o
   2   8   4        3.07        4.64      4.06 o
   3   8   4        4.00        8.37      1.23 o
  -6   9   4        2.80       -0.61      2.95 o
  -5   9   4        7.16        3.36      3.05 o
  -4   9   4        9.11       12.72      4.27 o
  -3   9   4       21.84       18.84      3.45 o
  -2   9   4       50.30       51.39      5.22 o
  -1   9   4       56.50       63.35     10.63 o
   0   9   4        0.66        1.87      2.04 o
   1   9   4       10.91        9.22      3.17 o
   2   9   4        3.12        3.06      2.84 o
  -5  10   4       54.78       67.77      8.75 o
  -4  10   4       17.75       18.62      5.19 o
  -3  10   4       37.43       36.74      6.72 o
  -2  10   4       27.39       31.24      6.51 o
  -1  10   4       15.10       18.93      5.39 o
   0  10   4       14.90       13.84      5.19 o
  -1 -13   5        3.57        4.37      3.02 o
   0 -13   5        8.74       10.64      3.61 o
   1 -13   5        4.66        9.93      3.39 o
   2 -13   5       22.89       22.75      3.07 o
   3 -13   5        0.14        2.89      2.00 o
   4 -13   5       17.22       18.24      3.01 o
   5 -13   5        0.23       -1.30      2.06 o
  -2 -12   5        5.20        3.32      2.84 o
  -1 -12   5       11.52       10.54      3.36 o
   0 -12   5       86.96       91.35      5.78 o
   1 -12   5       16.36       15.34      2.67 o
   2 -12   5       70.38       78.20      4.69 o
   3 -12   5        0.21        1.84      1.83 o
   4 -12   5       48.41       48.27      4.11 o
   5 -12   5       19.06       13.33      2.80 o
   6 -12   5        4.61        1.00      3.07 o
  -3 -11   5       14.58       14.75      3.97 o
  -2 -11   5      340.12      351.94     24.02 o
  -1 -11   5       68.58       65.07      6.15 o
   0 -11   5       33.50       32.20      5.19 o
   1 -11   5      188.67      190.61      5.85 o
   2 -11   5        5.90        4.69      1.82 o
   3 -11   5       46.94       50.25      3.14 o
   4 -11   5       49.06       49.57      3.22 o
   5 -11   5        4.20        4.74      2.11 o
   6 -11   5       38.78       40.96      4.06 o
   7 -11   5       13.91       15.55      3.17 o
  -4 -10   5       25.48       29.75      4.75 o
  -3 -10   5        0.27        3.41      2.52 o
  -2 -10   5       74.88       83.19      5.60 o
  -1 -10   5        0.11       -1.82      1.54 o
   0 -10   5      142.27      142.32      5.50 o
   1 -10   5       25.74       26.67      2.19 o
   2 -10   5      569.90      575.05     10.81 o
   3 -10   5      109.78      105.32      3.64 o
   4 -10   5       37.15       33.79      2.37 o
   5 -10   5       15.91       11.26      3.43 o
   6 -10   5       18.08       18.70      2.41 o
   7 -10   5        2.08        2.06      2.25 o
   8 -10   5        1.61        2.22      2.38 o
  -5  -9   5       25.66       20.47      4.02 o
  -4  -9   5       22.91       23.53      3.09 o
  -3  -9   5        7.04        6.43      1.93 o
  -2  -9   5        1.01        0.16      1.67 o
  -1  -9   5     1357.48     1364.75     24.40 o
   0  -9   5      654.31      674.52     13.85 o
   1  -9   5      303.04      308.14      9.15 o
   2  -9   5       26.74       27.48      1.94 o
   3  -9   5      133.88      133.42      3.36 o
   4  -9   5      719.62      726.97     10.30 o
   5  -9   5       47.60       47.10      2.77 o
   6  -9   5      191.05      195.23      5.98 o
   7  -9   5        2.01        1.51      1.62 o
   8  -9   5        4.61        6.99      2.60 o
  -6  -8   5        5.67        5.29      3.66 o
  -5  -8   5        1.08        2.16      1.95 o
  -4  -8   5        3.77        2.59      1.61 o
  -3  -8   5      139.95      145.96      5.48 o
  -2  -8   5        9.93        9.78      2.04 o
  -1  -8   5      312.71      313.84      7.33 o
   0  -8   5       39.81       39.17      2.53 o
   1  -8   5      551.57      544.81     14.08 o
   2  -8   5      128.41      131.88      4.69 o
   3  -8   5       55.11       51.11      2.22 o
   4  -8   5      172.94      166.99      4.04 o
   5  -8   5      228.73      219.29      5.24 o
   6  -8   5      305.13      301.03      7.56 o
   7  -8   5        6.77        8.10      1.99 o
   8  -8   5      146.76      166.44      5.54 o
  -6  -7   5       75.82       73.10     12.57 o
  -5  -7   5       48.54       50.68      4.00 o
  -4  -7   5      441.87      434.29      9.18 o
  -3  -7   5      215.70      217.11     11.82 o
  -2  -7   5        2.23        2.04      1.05 o
  -1  -7   5       11.61       12.16      1.48 o
   0  -7   5       28.10       29.92      1.88 o
   1  -7   5      566.90      573.23      8.98 o
   2  -7   5        0.08        0.52      0.69 o
   3  -7   5       67.97       68.53      2.06 o
   4  -7   5       74.61       73.82      2.22 o
   5  -7   5      470.07      470.82      6.87 o
   6  -7   5      107.39      107.99      3.98 o
   7  -7   5        6.56        4.04      1.62 o
   8  -7   5       23.62       17.58      3.43 o
  -7  -6   5        0.57       -1.22      3.05 o
  -6  -6   5       16.25       12.72      2.43 o
  -5  -6   5        3.40        2.64      1.66 o
  -4  -6   5      232.81      235.04      9.55 o
  -3  -6   5       11.39       13.39      1.62 o
  -2  -6   5      267.78      271.81      5.76 o
  -1  -6   5       68.00       82.10      2.76 o
   0  -6   5      484.58      499.93      7.77 o
   1  -6   5       36.53       47.91      2.67 o
   2  -6   5      229.56      228.36      3.82 o
   3  -6   5      142.68      138.06      2.48 o
   4  -6   5        1.84        1.76      0.76 o
   5  -6   5       68.20       71.20      3.47 o
   6  -6   5       58.36       54.18      3.32 o
   7  -6   5       21.33       23.02      2.64 o
   8  -6   5       38.84       31.49      3.09 o
  -7  -5   5        0.22        0.96      2.14 o
  -6  -5   5       76.89       79.97      4.00 o
  -5  -5   5       56.52       58.04      2.88 o
  -4  -5   5      250.15      259.01      5.19 o
  -3  -5   5       75.15       74.34      2.38 o
  -2  -5   5      309.18      333.22      8.78 o
  -1  -5   5      142.86      154.37      3.57 o
   0  -5   5        1.13        0.46      0.58 o
   1  -5   5       11.75        8.30      1.15 o
   2  -5   5     1768.77     1853.36     19.66 o
   3  -5   5       23.81       20.99      1.09 o
   4  -5   5      122.74      122.01      2.50 o
   5  -5   5        1.46       -0.62      0.70 o
   6  -5   5      214.60      225.43      4.76 o
   7  -5   5       52.42       56.34      4.06 o
   8  -5   5        0.01        1.83      2.01 o
   9  -5   5        1.01        0.78      2.17 o
  -8  -4   5        3.06        1.54      3.46 o
  -7  -4   5        9.35        6.88      3.10 o
  -6  -4   5        2.88        4.74      1.61 o
  -5  -4   5       41.10       44.80      2.37 o
  -4  -4   5       40.30       38.38      1.97 o
  -3  -4   5      141.59      139.99      3.08 o
  -2  -4   5     1081.44     1182.48     14.73 o
  -1  -4   5        3.35        4.83      0.67 o
   0  -4   5       38.51       37.29      1.35 o
   1  -4   5      285.79      280.44      3.68 o
   2  -4   5     1561.35     1683.64     17.86 o
   3  -4   5        5.34        7.24      0.76 o
   4  -4   5       69.61       74.81      2.20 o
   5  -4   5        1.02        1.12      0.78 o
   6  -4   5       11.81       12.80      1.52 o
   7  -4   5        2.23        1.99      1.50 o
   8  -4   5        3.42        0.25      1.94 o
  -8  -3   5        6.71        4.63      2.69 o
  -7  -3   5        0.16        0.97      1.61 o
  -6  -3   5        0.01        1.02      1.09 o
  -5  -3   5      123.86      127.82      7.48 o
  -4  -3   5      158.77      155.89      3.36 o
  -3  -3   5        2.52        6.33      0.75 o
  -2  -3   5      270.93      310.11      4.47 o
  -1  -3   5        5.85        6.60      0.49 o
   0  -3   5       70.34       67.25      1.61 o
   1  -3   5       47.69       48.28      1.66 o
   2  -3   5      161.06      150.99      2.63 o
   3  -3   5       20.60       13.31      1.01 o
   4  -3   5        1.06        2.67      0.79 o
   5  -3   5       10.63       10.27      1.10 o
   6  -3   5       45.20       40.24      2.41 o
   7  -3   5        0.67        0.90      1.59 o
   8  -3   5       24.93       24.32      3.23 o
  -8  -2   5       81.52       80.39      6.01 o
  -7  -2   5       34.14       32.83      2.59 o
  -6  -2   5       54.99       59.24      3.11 o
  -5  -2   5       32.09       37.77      1.78 o
  -4  -2   5       71.18       61.57      1.93 o
  -3  -2   5     1094.94     1106.83     12.38 o
  -2  -2   5       73.19       62.99      1.15 o
  -1  -2   5        2.16        1.10      0.32 o
   0  -2   5      126.58      141.79      2.05 o
   1  -2   5       34.58       29.86      1.05 o
   2  -2   5       67.75       72.93      1.54 o
   3  -2   5      442.92      455.93      6.00 o
   4  -2   5      208.25      207.71      3.19 o
   5  -2   5        1.17        1.13      0.97 o
   6  -2   5       21.87       23.62      1.92 o
   7  -2   5       10.68       15.36      3.79 o
   8  -2   5       20.18       13.18      5.41 o
  -8  -1   5        0.32        0.04      2.08 o
  -7  -1   5       15.65       17.35      1.97 o
  -6  -1   5      118.29      116.40      3.27 o
  -5  -1   5      142.71      149.70      3.34 o
  -4  -1   5     1657.19     1653.51     22.22 o
  -3  -1   5     1508.89     1526.08     16.42 o
  -2  -1   5      706.24      689.25     20.86 o
  -1  -1   5       17.27       14.45      2.65 o
   0  -1   5      807.21      821.32      8.69 o
   1  -1   5     2534.71     2623.12     24.70 o
   2  -1   5      492.88      513.35      5.94 o
   3  -1   5        3.37        3.45      0.76 o
   4  -1   5        0.36        0.35      0.69 o
   5  -1   5       20.11       20.42      1.72 o
   6  -1   5        0.29       -1.07      1.10 o
   7  -1   5        1.71        4.51      2.01 o
   8  -1   5        5.66       11.84      3.61 o
  -9   0   5        0.01        0.78      2.25 o
  -8   0   5        7.15        6.19      1.88 o
  -7   0   5        0.42        0.43      1.12 o
  -6   0   5        4.67        3.89      1.03 o
  -5   0   5        0.93       -0.18      0.67 o
  -4   0   5        0.75       -0.32      0.54 o
  -3   0   5       89.90       80.17      1.45 o
  -2   0   5     2289.64     2288.31     66.65 o
  -1   0   5      687.31      734.65     11.53 o
   0   0   5     1049.81     1114.96     11.71 o
   1   0   5        3.05        9.04      0.72 o
   2   0   5      700.90      667.46      7.91 o
   3   0   5      107.47      105.85      2.51 o
   4   0   5        0.42       -0.69      0.70 o
   5   0   5        4.45        2.83      1.10 o
   6   0   5        2.99        3.20      1.51 o
   7   0   5       11.71       11.35      2.82 o
   8   0   5        2.12        0.71      3.15 o
  -9   1   5        4.86        6.49      2.90 o
  -8   1   5        7.06        8.16      2.01 o
  -7   1   5       60.75       63.25      3.51 o
  -6   1   5       20.07       21.35      1.79 o
  -5   1   5       38.36       41.07      2.01 o
  -4   1   5        0.27        0.37      0.51 o
  -3   1   5     1150.66     1132.80     11.69 o
  -2   1   5      194.46      190.40      4.17 o
  -1   1   5     2283.70     2371.75     22.13 o
   0   1   5      655.49      697.37      8.58 o
   1   1   5       20.20       28.17      1.11 o
   2   1   5     1431.35     1421.31     15.38 o
   3   1   5      321.78      338.72      4.57 o
   4   1   5       50.87       47.70      2.03 o
   5   1   5       75.93       76.91      3.01 o
   6   1   5       13.69       18.24      2.19 o
   7   1   5        0.11       -1.96      2.27 o
  -9   2   5        5.47        0.06      2.27 o
  -8   2   5        7.78        6.65      1.91 o
  -7   2   5        3.88        4.37      1.66 o
  -6   2   5        1.36        1.88      0.92 o
  -5   2   5        4.35        2.30      0.81 o
  -4   2   5      206.46      227.22      3.87 o
  -3   2   5      321.17      309.25      4.25 o
  -2   2   5        4.19       10.09      0.64 o
  -1   2   5      505.47      483.22      6.28 o
   0   2   5        0.46        0.88      0.51 o
   1   2   5       39.63       35.01      1.73 o
   2   2   5        1.84        0.96      0.75 o
   3   2   5       60.37       58.13      1.77 o
   4   2   5      618.96      641.64      8.52 o
   5   2   5      193.94      193.37      5.78 o
   6   2   5        0.04        0.37      1.74 o
   7   2   5        1.43       -1.52      2.55 o
  -9   3   5       27.74       29.96      5.24 o
  -8   3   5       30.21       31.04      3.19 o
  -7   3   5       51.77       60.31      3.56 o
  -6   3   5        0.35        0.24      0.91 o
  -5   3   5       25.14       23.20      1.55 o
  -4   3   5       41.17       39.13      1.69 o
  -3   3   5       85.15       78.23      3.12 o
  -2   3   5      500.23      468.70      6.66 o
  -1   3   5       67.03       62.80      1.37 o
   0   3   5       14.33       17.39      1.46 o
   1   3   5        3.33        3.36      0.83 o
   2   3   5      215.75      213.85      5.57 o
   3   3   5      653.91      670.57      8.04 o
   4   3   5        2.37        2.48      1.24 o
   5   3   5        5.67        7.17      2.29 o
   6   3   5       11.58        4.07      2.70 o
  -8   4   5      102.85      110.89      5.49 o
  -7   4   5       20.05       18.84      4.02 o
  -6   4   5      148.45      160.30      4.43 o
  -5   4   5      205.13      202.75      3.85 o
  -4   4   5       11.05       10.50      0.98 o
  -3   4   5       42.58       45.71      2.09 o
  -2   4   5       82.29       80.17      2.32 o
  -1   4   5       19.40       17.31      1.30 o
   0   4   5      230.69      226.68      4.07 o
   1   4   5       10.97        8.84      1.31 o
   2   4   5      144.75      145.46      4.09 o
   3   4   5        0.16        0.44      1.13 o
   4   4   5        0.55       -1.49      1.29 o
   5   4   5       17.00       26.92      2.91 o
   6   4   5        0.04        0.71      2.59 o
  -8   5   5        0.00        1.98      3.10 o
  -7   5   5       13.24       16.90      2.32 o
  -6   5   5       36.94       34.38      2.25 o
  -5   5   5        5.91        5.27      1.06 o
  -4   5   5      538.88      533.27      7.37 o
  -3   5   5      296.36      285.28      5.95 o
  -2   5   5        9.17        9.96      1.22 o
  -1   5   5        2.63        1.49      0.89 o
   0   5   5      472.44      476.10      8.08 o
   1   5   5        0.13       -1.51      1.04 o
   2   5   5        2.95        1.50      1.13 o
   3   5   5       23.14       23.27      2.52 o
   4   5   5       76.91       74.02      3.62 o
   5   5   5        3.02        6.93      2.09 o
  -8   6   5       17.62       17.52      3.30 o
  -7   6   5       12.16        9.57      2.03 o
  -6   6   5        0.19       -0.67      1.31 o
  -5   6   5        0.93        1.95      1.13 o
  -4   6   5       22.45       20.59      1.87 o
  -3   6   5        1.55        2.39      1.13 o
  -2   6   5      544.44      547.93      8.74 o
  -1   6   5        9.54       15.66      1.70 o
   0   6   5      635.11      658.88     11.52 o
   1   6   5       54.99       56.15      2.94 o
   2   6   5       14.40       14.46      2.12 o
   3   6   5        2.89        2.95      2.26 o
   4   6   5        9.20       10.71      3.33 o
  -7   7   5        5.43        8.78      7.68 o
  -6   7   5       96.38      118.41      5.19 o
  -5   7   5       15.19       12.33      1.96 o
  -4   7   5        4.67        3.82      1.51 o
  -3   7   5       73.38       78.09      5.27 o
  -2   7   5      208.64      213.65      6.07 o
  -1   7   5        5.31        3.18      1.59 o
   0   7   5      144.44      142.92      4.72 o
   1   7   5       78.38       87.99      4.22 o
   2   7   5       73.55       78.23      4.44 o
   3   7   5       11.76       12.92      3.60 o
  -7   8   5        6.78        5.13      2.52 o
  -6   8   5       41.93       42.17      4.32 o
  -5   8   5       27.64       28.46      3.68 o
  -4   8   5       66.53       67.66      6.41 o
  -3   8   5       70.24       59.53      4.95 o
  -2   8   5        2.63        4.30      2.11 o
  -1   8   5        0.13       -1.21      1.71 o
   0   8   5        0.08       -1.53      1.87 o
   1   8   5        2.73        2.02      2.52 o
   2   8   5       40.89       32.15      4.71 o
  -6   9   5       36.84       37.55      6.51 o
  -5   9   5      132.08      141.96     10.38 o
  -4   9   5       88.03       84.26      9.16 o
  -3   9   5        2.26        5.29      3.46 o
  -2   9   5        0.62       -0.31      2.65 o
  -1   9   5       42.43       48.03      7.53 o
   0   9   5       64.78       60.04      8.55 o
   1   9   5        0.02        6.31      3.97 o
  -3  10   5        1.71       -0.31      3.05 o
  -2  10   5        0.31       -3.82      2.54 o
  -1 -13   6        0.00        1.49      2.44 o
   0 -13   6       31.42       31.22      7.84 o
   1 -13   6       21.88       17.69      7.12 o
   2 -13   6        0.48       -0.61      2.33 o
   3 -13   6       78.68       76.16      5.16 o
   4 -13   6       96.90       98.10      8.76 o
   5 -13   6       63.98       79.14      5.63 o
  -2 -12   6      114.30      119.35      8.84 o
  -1 -12   6       16.89       14.11      3.43 o
   0 -12   6       10.71       13.19      2.71 o
   1 -12   6        6.61        3.19      1.95 o
   2 -12   6        6.29        5.86      2.04 o
   3 -12   6       12.70       14.18      2.05 o
   4 -12   6       42.96       43.35      3.98 o
   5 -12   6       28.00       24.96      3.41 o
   6 -12   6        9.62        7.12      3.05 o
  -3 -11   6        2.32        0.96      2.48 o
  -2 -11   6        4.85        6.03      2.73 o
  -1 -11   6       12.47       13.24      2.51 o
   0 -11   6      278.92      286.40     10.13 o
   1 -11   6      174.86      182.17      5.71 o
   2 -11   6      170.81      174.64      5.61 o
   3 -11   6       58.88       59.72      3.52 o
   4 -11   6        3.57        3.07      1.55 o
   5 -11   6       15.23       12.73      2.34 o
   6 -11   6       29.64       32.02      3.71 o
   7 -11   6        3.45        0.74      2.21 o
  -4 -10   6       10.96       11.30      4.17 o
  -3 -10   6       55.55       66.05      7.48 o
  -2 -10   6        2.08        1.68      2.31 o
  -1 -10   6      106.02      120.08      5.43 o
   0 -10   6        4.62        4.97      1.62 o
   1 -10   6       49.40       43.56      2.66 o
   2 -10   6      438.50      441.19     11.86 o
   3 -10   6        3.38        3.73      1.31 o
   4 -10   6      156.15      147.40      4.30 o
   5 -10   6        7.95        4.67      1.57 o
   6 -10   6       26.47       22.95      2.73 o
   7 -10   6       21.93       21.42      3.40 o
  -5  -9   6        8.03        4.38      3.56 o
  -4  -9   6       48.91       47.71      4.06 o
  -3  -9   6       65.62       70.20      4.53 o
  -2  -9   6       77.37       66.73      4.22 o
  -1  -9   6      140.53      124.69      5.39 o
   0  -9   6       61.03       59.43      3.03 o
   1  -9   6      259.81      268.39      5.19 o
   2  -9   6        5.27        5.95      1.15 o
   3  -9   6       65.13       61.61      2.59 o
   4  -9   6      315.96      322.74      6.78 o
   5  -9   6       21.11       20.77      1.96 o
   6  -9   6       91.06       93.32      4.57 o
   7  -9   6        0.30       -1.78      1.50 o
   8  -9   6       15.63       10.90      2.56 o
  -6  -8   6       10.74       11.40      4.68 o
  -5  -8   6        1.08        1.62      2.05 o
  -4  -8   6        6.76        8.00      1.98 o
  -3  -8   6        0.20        0.49      1.40 o
  -2  -8   6      159.94      158.03      8.46 o
  -1  -8   6       47.30       47.57      3.17 o
   0  -8   6       18.40       21.40      1.75 o
   1  -8   6      113.28      117.77      3.54 o
   2  -8   6       58.72       52.85      2.33 o
   3  -8   6      349.26      371.63      5.80 o
   4  -8   6        5.65        4.82      1.09 o
   5  -8   6        1.34        1.24      1.13 o
   6  -8   6       22.91       18.91      2.41 o
   7  -8   6       12.19        7.74      1.93 o
   8  -8   6       39.16       38.55      3.26 o
  -6  -7   6        3.24        1.33      2.26 o
  -5  -7   6       45.17       49.43      3.82 o
  -4  -7   6      109.85      109.32      4.95 o
  -3  -7   6       72.38       69.51      3.43 o
  -2  -7   6      371.64      394.86      8.11 o
  -1  -7   6        7.39        7.82      1.23 o
   0  -7   6       26.32       20.01      1.53 o
   1  -7   6      394.18      363.81      5.75 o
   2  -7   6        0.40        0.53      0.66 o
   3  -7   6        1.40        0.50      0.67 o
   4  -7   6        0.05        2.09      0.89 o
   5  -7   6       29.23       26.81      1.94 o
   6  -7   6       12.27       11.92      1.64 o
   7  -7   6       15.87       11.95      2.06 o
   8  -7   6       10.95       10.81      2.79 o
  -7  -6   6        5.09        1.60      2.44 o
  -6  -6   6        0.97       -0.71      1.94 o
  -5  -6   6       15.06       18.68      2.03 o
  -4  -6   6      121.34      132.82      5.08 o
  -3  -6   6      326.81      318.02      6.60 o
  -2  -6   6       17.02       20.88      1.85 o
  -1  -6   6        1.53        0.62      0.73 o
   0  -6   6      230.00      288.93      5.21 o
   1  -6   6      181.36      168.14      3.30 o
   2  -6   6      924.33      933.69     13.99 o
   3  -6   6      243.88      237.94      3.80 o
   4  -6   6      171.45      169.13      3.32 o
   5  -6   6        3.80        4.81      1.37 o
   6  -6   6        0.08        0.41      1.14 o
   7  -6   6        7.35        8.97      2.05 o
   8  -6   6        7.32        1.79      2.22 o
  -7  -5   6       14.43       14.00      3.12 o
  -6  -5   6       12.11        8.46      1.95 o
  -5  -5   6        7.27        7.83      1.44 o
  -4  -5   6        1.32        2.05      0.92 o
  -3  -5   6      236.06      259.84      4.77 o
  -2  -5   6      583.12      589.48      9.46 o
  -1  -5   6        0.29        0.71      0.63 o
   0  -5   6     2476.70     2784.20     33.57 o
   1  -5   6      515.17      503.41      6.39 o
   2  -5   6      167.03      125.18      2.63 o
   3  -5   6       29.53       29.02      1.49 o
   4  -5   6      120.18      107.22      2.47 o
   5  -5   6        0.96        0.22      0.86 o
   6  -5   6       65.04       68.18      3.42 o
   7  -5   6        1.17        2.08      1.32 o
   8  -5   6        3.29       -0.11      2.31 o
  -8  -4   6        1.33       -0.79      2.25 o
  -7  -4   6        2.30        2.43      5.60 o
  -6  -4   6        8.75        8.69      1.87 o
  -5  -4   6       25.98       26.02      2.27 o
  -4  -4   6       63.49       61.25      2.28 o
  -3  -4   6       17.44       20.70      1.26 o
  -2  -4   6       18.27        7.51      0.83 o
  -1  -4   6      868.51      924.81     11.96 o
   0  -4   6      123.19      118.24      2.50 o
   1  -4   6      175.05      164.88      2.76 o
   2  -4   6     1132.14     1174.26     13.03 o
   3  -4   6      337.57      321.10      4.28 o
   4  -4   6       76.86       78.33      2.62 o
   5  -4   6        5.60        4.53      1.16 o
   6  -4   6       35.62       33.67      2.49 o
   7  -4   6        0.02        2.92      1.55 o
   8  -4   6        0.32       -1.55      1.96 o
  -8  -3   6       13.57       12.69      3.20 o
  -7  -3   6        0.06       -0.64      1.33 o
  -6  -3   6        4.44        3.74      1.25 o
  -5  -3   6        0.02        0.74      0.83 o
  -4  -3   6        5.16        3.60      1.21 o
  -3  -3   6      176.88      208.97      3.53 o
  -2  -3   6      704.10      717.07      8.50 o
  -1  -3   6      350.06      340.70      3.94 o
   0  -3   6       83.26       76.59      1.57 o
   1  -3   6      126.04      124.76      2.08 o
   2  -3   6      703.06      674.24      7.05 o
   3  -3   6     1233.95     1240.82     13.02 o
   4  -3   6      700.80      706.82     11.51 o
   5  -3   6        0.86        1.66      1.00 o
   6  -3   6       88.31       93.38      4.84 o
   7  -3   6       22.80       19.97      2.31 o
   8  -3   6        0.44        0.50      2.15 o
  -8  -2   6        0.25        1.68      2.27 o
  -7  -2   6        2.24        1.60      1.48 o
  -6  -2   6       97.98      100.24      3.40 o
  -5  -2   6       83.66       82.65      4.44 o
  -4  -2   6        1.96        0.53      0.53 o
  -3  -2   6       22.70       27.15      0.90 o
  -2  -2   6       19.43       19.33      1.05 o
  -1  -2   6       28.95       20.15      3.26 o
   0  -2   6       15.27       13.96      0.70 o
   1  -2   6       60.95       60.61      1.49 o
   2  -2   6      331.90      299.64      3.98 o
   3  -2   6        9.67        9.84      0.98 o
   4  -2   6      214.27      205.67      3.90 o
   5  -2   6       19.40       22.77      1.64 o
   6  -2   6        0.36        0.17      1.06 o
   7  -2   6       10.85       14.31      3.87 o
   8  -2   6       30.62       39.58      4.12 o
  -8  -1   6        6.99       10.42      2.16 o
  -7  -1   6       10.42       13.13      2.11 o
  -6  -1   6       13.07       17.27      1.52 o
  -5  -1   6       51.46       43.93      2.20 o
  -4  -1   6      340.00      353.46      5.15 o
  -3  -1   6        0.80        2.39      0.35 o
  -2  -1   6      204.56      203.52     10.07 o
  -1  -1   6      241.70      248.40     11.19 o
   0  -1   6       31.29       34.92      0.96 o
   1  -1   6      356.31      391.92      5.00 o
   2  -1   6        2.70        3.66      0.67 o
   3  -1   6       13.14       14.04      1.25 o
   4  -1   6      150.79      143.44      3.27 o
   5  -1   6       62.43       63.76      2.32 o
   6  -1   6        8.56        9.99      1.61 o
   7  -1   6       35.71       35.59      3.86 o
  -8   0   6       14.48       18.64      2.44 o
  -7   0   6        0.52       -0.17      1.33 o
  -6   0   6      110.76      110.89      3.35 o
  -5   0   6       20.13       19.66      1.30 o
  -4   0   6       85.76       85.23      1.90 o
  -3   0   6        1.32        1.54      0.39 o
  -2   0   6      418.64      462.61     17.40 o
  -1   0   6       15.26       20.24      1.44 o
   0   0   6      637.74      701.10      7.88 o
   1   0   6      279.68      316.76      4.45 o
   2   0   6       13.41       15.79      1.08 o
   3   0   6       69.88       64.45      2.42 o
   4   0   6        1.05        2.21      0.94 o
   5   0   6        6.95        5.38      1.28 o
   6   0   6       51.30       59.93      3.23 o
   7   0   6       53.17       50.16      5.90 o
  -8   1   6       14.84       14.57      2.27 o
  -7   1   6       17.80       20.10      2.23 o
  -6   1   6       38.93       44.51      2.85 o
  -5   1   6      109.54      110.78      2.64 o
  -4   1   6        2.35        3.31      0.60 o
  -3   1   6       15.51       19.20      0.69 o
  -2   1   6      562.25      562.59      6.49 o
  -1   1   6      659.68      649.50      7.26 o
   0   1   6      532.72      543.56      7.86 o
   1   1   6       60.58       58.82      1.64 o
   2   1   6       90.03       90.80      2.29 o
   3   1   6      149.21      158.76      3.38 o
   4   1   6       12.92       15.40      1.64 o
   5   1   6      106.57      123.88      5.58 o
   6   1   6        9.79       10.19      3.50 o
   7   1   6        1.65       -0.38      2.48 o
  -8   2   6        2.33        0.23      2.27 o
  -7   2   6      168.06      186.07      5.60 o
  -6   2   6       22.74       20.89      1.77 o
  -5   2   6       79.61       79.01      2.43 o
  -4   2   6       22.91       19.01      1.54 o
  -3   2   6        1.95        1.66      0.50 o
  -2   2   6       40.86       42.75      1.23 o
  -1   2   6       64.42       52.57      1.58 o
   0   2   6       43.81       40.54      1.61 o
   1   2   6       78.46       73.96      1.99 o
   2   2   6      216.68      225.21      3.96 o
   3   2   6        2.70        4.27      1.09 o
   4   2   6       28.19       27.44      2.04 o
   5   2   6        2.90        3.68      1.26 o
   6   2   6        7.38        6.75      2.24 o
  -8   3   6       14.64       17.48      2.47 o
  -7   3   6       71.94       77.33      3.88 o
  -6   3   6       35.69       34.50      2.52 o
  -5   3   6      251.57      256.75      4.34 o
  -4   3   6       87.77       81.23      2.06 o
  -3   3   6        0.57        0.76      0.55 o
  -2   3   6       48.17       55.43      3.33 o
  -1   3   6      184.81      190.86      3.29 o
   0   3   6      170.36      172.23      3.34 o
   1   3   6        0.06        0.05      0.66 o
   2   3   6      153.50      147.99      4.16 o
   3   3   6       25.48       20.34      1.66 o
   4   3   6        0.08       -0.63      1.35 o
   5   3   6        2.09        0.36      1.67 o
   6   3   6       47.77       55.53      5.29 o
  -8   4   6       36.13       27.78      2.97 o
  -7   4   6        0.57       -1.81      1.33 o
  -6   4   6      286.82      304.90      6.36 o
  -5   4   6      298.53      318.82      5.65 o
  -4   4   6       14.19       13.61      1.11 o
  -3   4   6        9.52       12.59      1.23 o
  -2   4   6       66.70       74.35      2.19 o
  -1   4   6      273.68      269.93      4.47 o
   0   4   6      105.83      105.03      2.76 o
   1   4   6      209.43      209.87      4.13 o
   2   4   6      464.03      494.52      8.52 o
   3   4   6        5.28        5.51      1.67 o
   4   4   6        0.01        0.47      1.64 o
   5   4   6        3.83        4.79      2.75 o
  -8   5   6        0.84        0.46      1.94 o
  -7   5   6        5.21        4.30      2.18 o
  -6   5   6        7.65        7.34      3.02 o
  -5   5   6        5.52        6.38      1.80 o
  -4   5   6      692.18      691.84      9.96 o
  -3   5   6      192.91      183.46      4.62 o
  -2   5   6      122.89      121.37      3.30 o
  -1   5   6      657.26      668.14     10.25 o
   0   5   6      694.36      708.98     14.41 o
   1   5   6       29.90       28.97      2.21 o
   2   5   6        0.60        0.92      1.95 o
   3   5   6       26.95       27.05      2.79 o
   4   5   6        2.32        1.87      2.33 o
  -7   6   6        0.33       -0.85      1.43 o
  -6   6   6       19.67       23.03      2.46 o
  -5   6   6        3.06        4.78      1.73 o
  -4   6   6        8.55        9.44      2.08 o
  -3   6   6       24.78       22.42      2.74 o
  -2   6   6      266.02      267.20      6.06 o
  -1   6   6      162.55      156.43      4.68 o
   0   6   6      174.69      179.28      5.29 o
   1   6   6      206.73      220.57      7.51 o
   2   6   6       11.79       12.24      2.13 o
   3   6   6        1.03       -0.91      2.17 o
  -7   7   6        7.18        9.38      2.70 o
  -6   7   6        3.74        0.32      1.53 o
  -5   7   6        3.68        3.02      2.54 o
  -4   7   6        9.82       12.52      2.54 o
  -3   7   6       84.25       95.99      5.55 o
  -2   7   6       10.98       11.34      2.48 o
  -1   7   6        4.19        5.62      1.69 o
   0   7   6        7.77        0.51      1.87 o
   1   7   6       41.99       46.78      3.83 o
   2   7   6      209.27      209.93     18.06 o
  -6   8   6        8.78       10.38      4.17 o
  -5   8   6       11.38       13.43      4.27 o
  -4   8   6        4.28        1.88      2.08 o
  -3   8   6       40.09       34.42      3.99 o
  -2   8   6       11.48        7.12      3.56 o
  -1   8   6        3.07        4.58      3.36 o
   0   8   6        7.51        6.51      3.97 o
   1   8   6        6.54        5.90      3.97 o
  -4   9   6        1.45        0.31      2.85 o
  -3   9   6        0.42        2.75      3.26 o
  -2   9   6        2.38        2.24      3.26 o
  -1   9   6        0.38        1.32      3.15 o
  -1 -13   7        0.12        2.19      2.69 o
   0 -13   7       30.88       22.67      4.28 o
   1 -13   7       17.03       19.01      3.15 o
   2 -13   7       35.14       38.34      5.17 o
   3 -13   7       26.86       17.76      3.85 o
   4 -13   7        1.14        0.45      2.48 o
   5 -13   7        2.88        6.14      2.95 o
  -2 -12   7        3.20       -0.71      3.15 o
  -1 -12   7        0.00        0.62      2.90 o
   0 -12   7        1.59       -1.43      1.57 o
   1 -12   7        3.42        2.39      1.88 o
   2 -12   7       68.56       71.89      4.97 o
   3 -12   7       51.00       59.40      5.37 o
   4 -12   7        5.04        2.47      2.46 o
   5 -12   7        0.03       -0.28      1.93 o
   6 -12   7        7.39        5.94      2.46 o
  -3 -11   7        7.83       11.60      4.38 o
  -2 -11   7       62.88       65.13      4.79 o
  -1 -11   7        0.28        0.86      1.67 o
   0 -11   7      251.91      247.68      8.74 o
   1 -11   7      378.22      390.98     10.59 o
   2 -11   7        3.54        3.49      1.57 o
   3 -11   7       43.77       49.23      2.87 o
   4 -11   7        4.37        2.37      1.54 o
   5 -11   7        5.42        2.41      1.86 o
   6 -11   7        0.40       -0.86      2.60 o
   7 -11   7        0.11       -1.26      2.15 o
  -4 -10   7        2.33        0.97      2.23 o
  -3 -10   7       11.79       11.46      2.39 o
  -2 -10   7        4.01        3.37      1.72 o
  -1 -10   7       17.98       13.10      2.29 o
   0 -10   7      123.22      125.20      7.55 o
   1 -10   7      218.37      208.22      5.57 o
   2 -10   7      289.35      292.83      9.88 o
   3 -10   7      135.10      140.03      4.09 o
   4 -10   7       20.63       18.04      1.93 o
   5 -10   7        3.57        0.76      1.43 o
   6 -10   7        6.34        5.94      2.47 o
   7 -10   7        1.86        2.39      2.01 o
  -5  -9   7        0.21       -0.13      2.11 o
  -4  -9   7        3.59        6.08      2.37 o
  -3  -9   7       18.42       19.07      2.58 o
  -2  -9   7      218.43      223.86      6.87 o
  -1  -9   7       21.40       23.95      2.29 o
   0  -9   7       15.51       12.44      1.61 o
   1  -9   7       47.78       48.17      2.81 o
   2  -9   7       16.44       17.24      1.56 o
   3  -9   7      189.74      181.14      4.49 o
   4  -9   7       45.17       39.57      2.34 o
   5  -9   7       22.12       25.19      2.11 o
   6  -9   7      103.40      108.88      6.45 o
   7  -9   7       28.55       29.49      2.85 o
   8  -9   7        4.11        2.76      2.35 o
  -6  -8   7        9.66        9.09      7.68 o
  -5  -8   7        1.13        5.37      2.41 o
  -4  -8   7        5.07        5.20      1.99 o
  -3  -8   7        0.15       -0.79      1.27 o
  -2  -8   7       11.63        6.69      1.91 o
  -1  -8   7       65.74       63.62      2.92 o
   0  -8   7        8.54        8.10      1.22 o
   1  -8   7        0.75        0.74      0.80 o
   2  -8   7      103.21       96.62      2.91 o
   3  -8   7      129.99      133.07      3.89 o
   4  -8   7      116.75      113.72      3.23 o
   5  -8   7        7.93        6.76      1.43 o
   6  -8   7        9.34        8.35      1.94 o
   7  -8   7       37.12       43.90      3.31 o
   8  -8   7       48.70       47.15      4.64 o
  -6  -7   7       22.62       27.08      5.70 o
  -5  -7   7       10.33        7.20      2.30 o
  -4  -7   7      115.68       97.01      4.42 o
  -3  -7   7       19.32       18.92      1.90 o
  -2  -7   7        0.09        0.15      0.89 o
  -1  -7   7       14.20       19.40      2.29 o
   0  -7   7        0.68        0.13      0.72 o
   1  -7   7       60.90       63.31      2.27 o
   2  -7   7      310.12      334.30      5.24 o
   3  -7   7       19.04       19.71      1.29 o
   4  -7   7      161.01      157.63      3.54 o
   5  -7   7       15.82       14.87      1.58 o
   6  -7   7        7.71        7.20      1.50 o
   7  -7   7        8.70       11.42      2.30 o
   8  -7   7       20.12       20.70      4.35 o
  -7  -6   7        7.52        6.61      4.68 o
  -6  -6   7        0.15       -0.27      2.95 o
  -5  -6   7        0.04       -0.30      1.26 o
  -4  -6   7        3.85        5.87      1.31 o
  -3  -6   7      109.73      105.04      4.33 o
  -2  -6   7      204.13      217.51      5.85 o
  -1  -6   7      230.65      240.87      4.66 o
   0  -6   7        2.02        1.60      0.71 o
   1  -6   7      322.05      337.45      6.24 o
   2  -6   7        1.20        0.30      0.63 o
   3  -6   7       64.12       59.57      2.01 o
   4  -6   7       10.52       10.57      1.17 o
   5  -6   7       15.35       14.89      1.54 o
   6  -6   7        0.18        0.46      1.27 o
   7  -6   7        3.17        0.07      2.13 o
   8  -6   7        0.59        0.23      2.42 o
  -7  -5   7       34.94       43.40      4.60 o
  -6  -5   7       60.31       63.70      3.85 o
  -5  -5   7        0.49        1.13      1.10 o
  -4  -5   7       17.26       15.27      1.59 o
  -3  -5   7      145.48      150.74      4.39 o
  -2  -5   7       25.29       22.10      1.67 o
  -1  -5   7        2.45        6.69      1.21 o
   0  -5   7      235.58      240.51      4.32 o
   1  -5   7       61.09       58.52      1.74 o
   2  -5   7      173.05      211.71      3.66 o
   3  -5   7       30.55       32.98      1.67 o
   4  -5   7       59.92       54.63      2.01 o
   5  -5   7      102.45      108.23      3.62 o
   6  -5   7       25.24       24.31      2.32 o
   7  -5   7        6.46        4.73      2.51 o
   8  -5   7        2.43        3.81      2.78 o
  -7  -4   7        5.96        9.41      2.14 o
  -6  -4   7      115.49      119.80      4.52 o
  -5  -4   7       70.01       77.14      3.36 o
  -4  -4   7       40.68       39.25      2.56 o
  -3  -4   7        0.37       -0.03      0.56 o
  -2  -4   7      555.15      537.65      6.80 o
  -1  -4   7      919.65      936.55     12.03 o
   0  -4   7        8.25        7.17      0.76 o
   1  -4   7        5.10        6.54      0.73 o
   2  -4   7      143.32      146.67      2.68 o
   3  -4   7        7.69        8.78      0.98 o
   4  -4   7       88.13       95.24      3.08 o
   5  -4   7      135.82      127.03      3.57 o
   6  -4   7       14.33       16.64      2.06 o
   7  -4   7        2.88        1.91      2.52 o
   8  -4   7        0.29       -0.76      2.52 o
  -8  -3   7       10.43       13.90      3.19 o
  -7  -3   7        3.11        2.54      1.92 o
  -6  -3   7       26.71       31.05      2.53 o
  -5  -3   7       97.08       98.96      3.08 o
  -4  -3   7       25.70       20.13      1.23 o
  -3  -3   7      201.75      192.47      3.15 o
  -2  -3   7       16.01       16.97      0.76 o
  -1  -3   7      413.42      401.28      5.47 o
   0  -3   7      870.67      872.61      8.91 o
   1  -3   7       40.57       40.03      1.50 o
   2  -3   7       34.79       38.14      1.69 o
   3  -3   7      222.51      241.25      3.85 o
   4  -3   7        1.43        0.38      0.82 o
   5  -3   7        0.01       -1.38      0.92 o
   6  -3   7       29.98       24.74      2.35 o
   7  -3   7        1.04        1.54      2.42 o
   8  -3   7        7.84        3.63      2.90 o
  -8  -2   7        4.17        1.21      2.22 o
  -7  -2   7        0.01       -1.04      1.27 o
  -6  -2   7       40.80       38.95      2.81 o
  -5  -2   7       21.20       21.26      1.39 o
  -4  -2   7      199.64      199.59      5.28 o
  -3  -2   7        0.29       -0.08      0.30 o
  -2  -2   7      525.30      530.08     20.66 o
  -1  -2   7      609.43      571.90     21.47 o
   0  -2   7      373.54      351.88      3.97 o
   1  -2   7      231.81      240.41      3.96 o
   2  -2   7       82.31       90.70      2.01 o
   3  -2   7       84.40       84.53      3.30 o
   4  -2   7       94.35       92.66      3.90 o
   5  -2   7        5.79        6.18      1.32 o
   6  -2   7        0.31       -1.16      1.50 o
   7  -2   7        1.25        0.60      2.47 o
  -8  -1   7        0.91       -0.50      1.53 o
  -7  -1   7        0.17        0.21      1.74 o
  -6  -1   7       10.33        9.18      1.49 o
  -5  -1   7       66.36       68.89      2.06 o
  -4  -1   7        1.03        1.92      0.71 o
  -3  -1   7      184.32      174.83      9.97 o
  -2  -1   7      107.64      120.18      7.84 o
  -1  -1   7      638.59      645.98     23.30 o
   0  -1   7      944.15      955.55      9.54 o
   1  -1   7     1026.67     1009.21     12.16 o
   2  -1   7       32.45       30.12      1.35 o
   3  -1   7        0.08       -0.72      0.71 o
   4  -1   7       41.65       42.52      2.13 o
   5  -1   7        0.52        0.96      1.24 o
   6  -1   7        8.84        7.78      2.84 o
   7  -1   7        1.38        4.99      2.95 o
  -8   0   7        1.19        1.65      1.65 o
  -7   0   7        6.00        5.12      1.56 o
  -6   0   7       34.29       32.49      1.98 o
  -5   0   7      219.08      221.87      3.88 o
  -4   0   7       14.55       17.83      0.89 o
  -3   0   7      155.34      160.58      9.26 o
  -2   0   7        1.33        1.42      1.53 o
  -1   0   7       69.65       57.78      1.43 o
   0   0   7      285.76      285.43      4.23 o
   1   0   7      482.62      483.48      6.05 o
   2   0   7       47.40       43.24      1.68 o
   3   0   7        0.77        0.53      0.83 o
   4   0   7      102.23      103.34      3.59 o
   5   0   7       37.59       29.03      2.82 o
   6   0   7       66.84       62.11      6.01 o
   7   0   7        7.95        7.14      3.22 o
  -8   1   7        0.30        0.20      1.54 o
  -7   1   7       63.41       62.76      3.48 o
  -6   1   7        0.18       -0.06      1.11 o
  -5   1   7        0.81        0.84      0.68 o
  -4   1   7        0.79        0.23      0.52 o
  -3   1   7       23.05       22.47      2.10 o
  -2   1   7        1.05        3.07      0.47 o
  -1   1   7        1.18        0.49      0.46 o
   0   1   7      101.42       87.56      2.15 o
   1   1   7      187.37      189.10      3.31 o
   2   1   7      286.96      300.52      5.10 o
   3   1   7        8.88        7.71      1.20 o
   4   1   7       82.17       81.63      3.19 o
   5   1   7       91.20      104.66      9.80 o
   6   1   7        0.53       -1.90      2.15 o
  -8   2   7        0.30       -1.48      1.49 o
  -7   2   7       20.04       23.07      2.31 o
  -6   2   7        4.79        3.88      1.37 o
  -5   2   7       12.25       12.52      1.05 o
  -4   2   7        1.19        0.91      0.52 o
  -3   2   7       30.67       30.48      1.14 o
  -2   2   7        1.22        0.63      0.45 o
  -1   2   7       69.49       79.22      2.45 o
   0   2   7       93.46       87.69      2.30 o
   1   2   7       87.65       97.37      2.39 o
   2   2   7       75.90       71.10      2.70 o
   3   2   7       60.77       59.65      2.70 o
   4   2   7      250.82      261.88      7.06 o
   5   2   7        3.65        5.67      2.61 o
   6   2   7        8.00        6.81      2.99 o
  -8   3   7       49.94       49.08      6.37 o
  -7   3   7       19.25       19.77      2.26 o
  -6   3   7        4.69        4.22      1.24 o
  -5   3   7       49.24       49.85      2.06 o
  -4   3   7        0.53        0.38      0.69 o
  -3   3   7       75.79       67.74      1.81 o
  -2   3   7        0.32        0.65      0.64 o
  -1   3   7       22.73       26.58      1.59 o
   0   3   7       13.25       11.71      1.15 o
   1   3   7       97.00       97.22      2.58 o
   2   3   7      216.16      231.07      5.00 o
   3   3   7        5.00        4.60      1.37 o
   4   3   7        2.11       -1.91      2.13 o
   5   3   7        3.30        3.10      3.00 o
  -8   4   7        0.21       -0.19      1.65 o
  -7   4   7        1.78        1.54      1.42 o
  -6   4   7       71.49       69.72      3.54 o
  -5   4   7       12.17       12.05      1.44 o
  -4   4   7        6.57        5.71      1.01 o
  -3   4   7      110.92      114.05      4.26 o
  -2   4   7        5.59        5.11      1.04 o
  -1   4   7        1.20        0.44      0.76 o
   0   4   7        1.83        2.37      1.01 o
   1   4   7       73.00       67.57      3.42 o
   2   4   7        7.29        1.65      1.21 o
   3   4   7        8.03        3.48      1.86 o
   4   4   7        0.82        2.65      3.66 o
  -7   5   7        5.82        3.73      1.61 o
  -6   5   7        0.88        0.44      1.23 o
  -5   5   7        0.14       -0.20      1.12 o
  -4   5   7        1.91        1.46      1.57 o
  -3   5   7        1.11        0.92      1.40 o
  -2   5   7      119.29      116.40      7.17 o
  -1   5   7       15.25       16.99      1.82 o
   0   5   7        0.01       -1.22      1.20 o
   1   5   7        3.16        1.80      1.18 o
   2   5   7        0.30       -1.26      1.52 o
   3   5   7        5.41       10.27      2.86 o
   4   5   7        3.49        4.38      4.07 o
  -7   6   7        2.66       -0.35      1.72 o
  -6   6   7        0.65       -0.26      1.41 o
  -5   6   7        2.70        2.08      1.41 o
  -4   6   7       57.36       55.67      4.17 o
  -3   6   7       11.23       10.75      2.23 o
  -2   6   7        5.55        4.98      2.85 o
  -1   6   7       42.65       39.80      3.12 o
   0   6   7       79.13       86.92      4.80 o
   1   6   7       42.77       46.41      3.75 o
   2   6   7        0.38        0.40      1.79 o
   3   6   7        5.46        1.73      3.46 o
  -6   7   7        1.94        1.40      2.80 o
  -5   7   7        2.68        3.56      1.94 o
  -4   7   7       28.59       33.09      3.60 o
  -3   7   7       75.11       83.91      5.57 o
  -2   7   7       24.59       28.18      3.49 o
  -1   7   7        0.58        0.31      2.65 o
   0   7   7        5.41        7.23      3.77 o
   1   7   7        4.65        4.98      2.42 o
  -4   8   7        3.64        8.75      3.77 o
  -3   8   7       18.80       20.15      4.88 o
  -2   8   7       41.01       49.66      7.12 o
  -1   8   7        0.59       -1.83      2.65 o
   0 -13   8        1.26        4.48      3.46 o
   1 -13   8        0.16        3.41      2.63 o
   2 -13   8        0.07       -0.06      2.19 o
   3 -13   8       59.19       62.83      6.52 o
   4 -13   8        0.49       -0.78      2.49 o
   5 -13   8        1.32        1.22      2.61 o
  -2 -12   8       13.31       13.23      4.99 o
  -1 -12   8        2.74       -0.71      2.75 o
   0 -12   8        0.04        0.75      1.70 o
   1 -12   8        2.30        0.21      1.40 o
   2 -12   8       20.73       18.90      2.87 o
   3 -12   8       13.21       12.19      2.56 o
   4 -12   8        1.21       -1.84      1.73 o
   5 -12   8        3.74        3.17      2.85 o
   6 -12   8        0.46       -0.77      2.37 o
  -3 -11   8        9.78        8.47      2.85 o
  -2 -11   8        7.96        7.27      2.62 o
  -1 -11   8        9.90       12.61      2.37 o
   0 -11   8        3.04        1.82      1.69 o
   1 -11   8        3.19        4.50      1.58 o
   2 -11   8        1.57        0.30      1.29 o
   3 -11   8       35.22       40.69      4.71 o
   4 -11   8        0.04       -1.99      1.50 o
   5 -11   8        0.63       -2.32      1.87 o
   6 -11   8       11.06       11.21      2.76 o
  -4 -10   8        0.40        0.65      2.26 o
  -3 -10   8       48.32       46.42      4.66 o
  -2 -10   8      133.91      149.59      7.44 o
  -1 -10   8      102.11      107.47      4.69 o
   0 -10   8       10.14       12.19      1.91 o
   1 -10   8       34.59       29.05      2.27 o
   2 -10   8        0.07       -0.86      0.97 o
   3 -10   8       15.34       14.99      1.80 o
   4 -10   8       27.04       24.68      2.57 o
   5 -10   8       32.77       26.01      2.91 o
   6 -10   8       11.26       10.67      2.57 o
   7 -10   8        1.71       -0.36      2.44 o
  -5  -9   8        0.10        0.57      2.14 o
  -4  -9   8       12.89       16.68      3.09 o
  -3  -9   8       30.33       25.12      3.41 o
  -2  -9   8       53.51       56.33      4.79 o
  -1  -9   8       71.39       83.16      3.88 o
   0  -9   8      253.57      259.97      5.79 o
   1  -9   8       12.84       15.62      1.48 o
   2  -9   8       60.19       51.95      2.52 o
   3  -9   8       25.50       23.44      1.79 o
   4  -9   8       14.86       10.70      1.58 o
   5  -9   8       19.64       18.34      2.96 o
   6  -9   8       11.67       11.45      2.58 o
   7  -9   8        2.94        7.59      2.50 o
  -5  -8   8       10.89        9.03      2.75 o
  -4  -8   8       41.59       40.46      4.04 o
  -3  -8   8        1.28       -0.30      1.24 o
  -2  -8   8       91.42       91.15      3.69 o
  -1  -8   8      432.58      433.92      7.73 o
   0  -8   8      127.04      127.33      3.65 o
   1  -8   8       89.69       93.18      2.76 o
   2  -8   8      103.28      106.39      3.04 o
   3  -8   8      151.41      159.71      3.36 o
   4  -8   8      163.65      162.35      3.78 o
   5  -8   8        8.35        6.43      1.53 o
   6  -8   8        0.07        0.56      1.48 o
   7  -8   8        0.00       -0.14      2.70 o
  -6  -7   8       19.37       22.16      3.56 o
  -5  -7   8       32.37       34.54      3.70 o
  -4  -7   8        6.75        8.19      2.07 o
  -3  -7   8       28.24       25.10      2.11 o
  -2  -7   8        0.78       -0.70      0.86 o
  -1  -7   8      120.09      114.22      3.22 o
   0  -7   8      375.88      376.45      6.63 o
   1  -7   8       45.69       49.80      2.70 o
   2  -7   8        0.00        1.44      0.72 o
   3  -7   8        1.65        3.05      0.82 o
   4  -7   8       37.84       38.32      2.61 o
   5  -7   8       53.02       56.07      2.72 o
   6  -7   8       48.86       49.52      3.67 o
   7  -7   8        1.24        0.18      2.39 o
  -6  -6   8       68.36       71.87      5.47 o
  -5  -6   8       33.68       36.46      3.11 o
  -4  -6   8      238.41      223.56      6.13 o
  -3  -6   8      123.31      125.37      4.92 o
  -2  -6   8      104.44      118.86      3.88 o
  -1  -6   8       77.87       66.25      2.52 o
   0  -6   8       83.85       79.45      2.65 o
   1  -6   8      283.09      252.92      4.34 o
   2  -6   8        8.56        7.63      0.96 o
   3  -6   8       12.31        9.61      1.04 o
   4  -6   8       84.33       85.14      4.29 o
   5  -6   8       83.98       84.88      3.29 o
   6  -6   8        6.00        5.70      1.79 o
   7  -6   8       23.21       18.42      3.85 o
  -7  -5   8        7.16        5.63      2.55 o
  -6  -5   8       32.80       34.01      2.92 o
  -5  -5   8        0.01       -1.70      1.13 o
  -4  -5   8      112.19      107.41      5.42 o
  -3  -5   8       28.10       24.10      1.75 o
  -2  -5   8      132.65      116.11      2.74 o
  -1  -5   8       15.00       17.74      1.17 o
   0  -5   8      186.05      174.60      3.48 o
   1  -5   8      217.45      219.39      3.71 o
   2  -5   8        8.73        6.70      0.91 o
   3  -5   8       10.15       11.61      1.05 o
   4  -5   8        2.88        2.01      0.94 o
   5  -5   8       42.03       44.12      2.46 o
   6  -5   8       32.15       32.26      3.30 o
   7  -5   8        2.41        2.61      2.40 o
  -7  -4   8        4.78        3.05      1.75 o
  -6  -4   8        1.30        0.27      1.29 o
  -5  -4   8        0.21        0.63      1.10 o
  -4  -4   8       13.63       10.64      1.05 o
  -3  -4   8       42.50       41.03      1.48 o
  -2  -4   8       33.79       34.61      1.15 o
  -1  -4   8      168.44      159.70      2.91 o
   0  -4   8       61.24       55.36      1.70 o
   1  -4   8       25.51       24.80      1.31 o
   2  -4   8      377.83      373.35      5.41 o
   3  -4   8       71.75       69.72      2.19 o
   4  -4   8      114.32      117.50      2.96 o
   5  -4   8        3.24        3.23      1.23 o
   6  -4   8        7.07        4.52      1.96 o
   7  -4   8        1.37        2.17      2.44 o
  -7  -3   8        0.22        1.30      1.51 o
  -6  -3   8       16.57       16.92      2.15 o
  -5  -3   8        1.17       -0.24      0.83 o
  -4  -3   8        3.66        6.40      1.02 o
  -3  -3   8        0.11       -0.38      0.53 o
  -2  -3   8      763.32      752.93     27.98 o
  -1  -3   8        4.61        5.15      0.75 o
   0  -3   8       50.34       46.83      1.23 o
   1  -3   8      117.26      105.94      2.20 o
   2  -3   8       56.59       55.00      1.68 o
   3  -3   8        1.58        1.65      0.77 o
   4  -3   8        0.10        0.20      0.88 o
   5  -3   8        0.01        0.55      1.13 o
   6  -3   8       84.89      100.17      5.70 o
   7  -3   8        5.34        5.62      2.94 o
  -8  -2   8        8.09       11.86      2.27 o
  -7  -2   8        7.96        7.76      1.71 o
  -6  -2   8       29.73       35.06      2.43 o
  -5  -2   8        0.12       -0.82      0.70 o
  -4  -2   8      187.22      176.30      2.81 o
  -3  -2   8      152.18      165.87     10.48 o
  -2  -2   8       52.27       46.10      5.70 o
  -1  -2   8       61.10       63.19      6.61 o
   0  -2   8       67.89       67.36      1.41 o
   1  -2   8        6.59        6.73      0.76 o
   2  -2   8        0.24        0.69      0.64 o
   3  -2   8        6.17        3.98      0.95 o
   4  -2   8       52.42       54.26      2.40 o
   5  -2   8       75.83       82.59      7.48 o
   6  -2   8        0.10        1.48      2.30 o
   7  -2   8        0.27        2.70      2.66 o
  -8  -1   8        0.06        0.65      1.56 o
  -7  -1   8        1.39       -0.17      1.34 o
  -6  -1   8        0.40        1.18      1.36 o
  -5  -1   8       35.50       38.53      1.64 o
  -4  -1   8       61.32       50.16      1.95 o
  -3  -1   8      175.44      164.34      9.97 o
  -2  -1   8        6.73        8.85      2.75 o
  -1  -1   8       84.81       79.07      6.41 o
   0  -1   8        6.20        9.79      0.75 o
   1  -1   8        6.30        9.50      0.86 o
   2  -1   8       50.51       52.70      2.00 o
   3  -1   8        3.09        1.72      0.87 o
   4  -1   8        6.03        7.46      1.36 o
   5  -1   8        0.58        1.57      1.93 o
   6  -1   8       21.52       27.07      4.24 o
  -8   0   8        6.03        6.30      1.93 o
  -7   0   8        9.85       11.31      1.79 o
  -6   0   8       14.12       15.43      1.66 o
  -5   0   8      584.52      601.31      8.25 o
  -4   0   8       38.74       45.76      2.05 o
  -3   0   8      283.51      302.54     14.25 o
  -2   0   8       84.72       77.34      6.31 o
  -1   0   8       57.11       56.02      1.71 o
   0   0   8       43.44       40.38      1.53 o
   1   0   8       20.22       21.08      1.17 o
   2   0   8        0.28       -0.68      0.65 o
   3   0   8        2.25        1.38      0.95 o
   4   0   8       20.49       19.33      2.01 o
   5   0   8        0.01        0.79      1.72 o
   6   0   8       23.27       20.48      3.99 o
  -8   1   8        8.64        7.36      1.92 o
  -7   1   8        3.11        1.69      2.12 o
  -6   1   8        7.55        5.18      1.51 o
  -5   1   8       31.02       33.26      1.48 o
  -4   1   8       28.43       29.98      1.70 o
  -3   1   8      380.75      357.87      8.28 o
  -2   1   8        3.48        3.82      1.09 o
  -1   1   8       18.06       17.68      0.98 o
   0   1   8        3.59        2.38      0.74 o
   1   1   8       32.23       32.50      1.49 o
   2   1   8       46.31       42.78      1.95 o
   3   1   8        0.82       -1.08      0.97 o
   4   1   8       13.75       14.11      3.58 o
   5   1   8       18.90       15.13      2.71 o
   6   1   8        0.71       -0.31      3.05 o
  -8   2   8       22.73       23.41      2.58 o
  -7   2   8       36.81       35.73      2.66 o
  -6   2   8       48.87       44.81      2.45 o
  -5   2   8        2.88        1.89      0.77 o
  -4   2   8      111.69      117.01      2.35 o
  -3   2   8      238.20      233.42      4.14 o
  -2   2   8       80.72       81.63      2.02 o
  -1   2   8       28.75       30.53      1.48 o
   0   2   8       29.61       28.33      2.71 o
   1   2   8      145.94      139.72      3.01 o
   2   2   8       10.92       13.98      1.46 o
   3   2   8       65.13       65.35      3.28 o
   4   2   8       25.35       21.05      2.86 o
   5   2   8        8.67       13.64      4.78 o
  -7   3   8        8.14       10.78      2.95 o
  -6   3   8        2.33        2.98      1.25 o
  -5   3   8       10.89       10.51      1.30 o
  -4   3   8       14.27       18.39      1.34 o
  -3   3   8       37.48       42.43      1.69 o
  -2   3   8      430.66      414.39      6.48 o
  -1   3   8       96.09       95.70      3.31 o
   0   3   8       11.99       11.39      1.25 o
   1   3   8       53.04       53.56      2.36 o
   2   3   8       79.19       76.12      5.07 o
   3   3   8        8.41        9.11      2.20 o
   4   3   8        1.84        0.80      2.11 o
  -7   4   8        1.61        0.31      1.44 o
  -6   4   8        5.50        4.65      1.41 o
  -5   4   8        5.28        4.34      1.25 o
  -4   4   8      110.29      111.80      3.29 o
  -3   4   8      158.42      155.33      4.61 o
  -2   4   8      128.77      126.21      5.87 o
  -1   4   8       23.47       22.17      2.28 o
   0   4   8       60.86       58.14      3.65 o
   1   4   8       13.12       14.83      1.88 o
   2   4   8       48.60       50.30      3.93 o
   3   4   8       17.53       18.73      3.41 o
   4   4   8        7.44        4.99      4.07 o
  -6   5   8       14.61       13.78      2.04 o
  -5   5   8        1.96        2.57      1.33 o
  -4   5   8        6.64        7.00      1.79 o
  -3   5   8        0.03       -0.96      1.78 o
  -2   5   8      102.32      110.62      5.18 o
  -1   5   8      190.40      184.90     11.06 o
   0   5   8        1.10        3.03      1.68 o
   1   5   8       17.43       16.20      2.11 o
   2   5   8        2.23        1.35      1.74 o
   3   5   8       14.92       16.99      5.39 o
  -6   6   8       14.84       14.71      2.11 o
  -5   6   8        0.56        0.27      1.68 o
  -4   6   8       16.85       18.92      2.77 o
  -3   6   8       15.71       17.75      2.77 o
  -2   6   8        0.06       -1.14      1.61 o
  -1   6   8        3.17        1.93      1.87 o
   0   6   8       92.79       98.71      9.57 o
   1   6   8       10.88       11.69      4.48 o
  -4   7   8        0.13       -0.24      1.72 o
  -3   7   8        0.07       -1.73      1.69 o
  -2   7   8       34.42       36.85      4.07 o
  -1   7   8        1.31        0.81      2.95 o
   0   7   8        0.10        2.14      3.15 o
   0 -13   9       33.64       33.58      6.72 o
   1 -13   9        5.12        1.73      3.56 o
   2 -13   9       46.55       36.84      6.92 o
   3 -13   9        7.51        7.93      3.09 o
   4 -13   9        0.26        2.59      2.66 o
  -2 -12   9        1.25        2.34      3.56 o
  -1 -12   9       69.61       98.39      7.03 o
   0 -12   9       40.36       42.54      4.69 o
   1 -12   9       17.00       28.74      3.38 o
   2 -12   9        9.27       10.94      2.38 o
   3 -12   9       76.00       77.57      7.31 o
   4 -12   9       75.97       87.13      5.82 o
   5 -12   9       21.79       18.81      4.14 o
  -3 -11   9       10.56        9.60      2.95 o
  -2 -11   9       35.87       32.67      4.17 o
  -1 -11   9        0.05       -1.73      1.56 o
   0 -11   9       19.49       21.94      4.33 o
   1 -11   9        7.65        8.77      1.82 o
   2 -11   9        9.49       12.80      1.96 o
   3 -11   9       13.03       13.76      2.15 o
   4 -11   9       13.80       14.82      2.77 o
   5 -11   9       18.74       22.84      4.03 o
   6 -11   9        7.53        5.62      4.38 o
  -4 -10   9        6.34        6.23      2.72 o
  -3 -10   9        0.60       -1.98      1.72 o
  -2 -10   9        7.25        5.12      2.65 o
  -1 -10   9        0.08       -1.23      3.00 o
   0 -10   9        0.95        0.14      1.22 o
   1 -10   9       37.99       44.78      2.67 o
   2 -10   9       30.59       26.66      2.19 o
   3 -10   9        7.83        8.69      1.76 o
   4 -10   9        2.76        2.10      1.49 o
   5 -10   9       74.59       80.99      5.54 o
   6 -10   9       14.43        8.98      3.97 o
  -5  -9   9        1.72       -2.24      1.98 o
  -4  -9   9        0.74        0.41      1.98 o
  -3  -9   9        0.01        2.44      1.87 o
  -2  -9   9       21.41       17.45      2.80 o
  -1  -9   9       41.08       36.12      2.74 o
   0  -9   9       15.45       17.17      1.99 o
   1  -9   9        0.01       -0.73      0.93 o
   2  -9   9       21.65       16.63      1.75 o
   3  -9   9       27.46       24.05      2.48 o
   4  -9   9        0.38        1.06      1.43 o
   5  -9   9        1.84        1.98      1.54 o
   6  -9   9       26.16       26.21      3.52 o
   7  -9   9       17.81       21.47      3.63 o
  -5  -8   9        8.13        6.17      2.48 o
  -4  -8   9       18.71       24.63      3.24 o
  -3  -8   9       17.65       13.24      2.44 o
  -2  -8   9       61.63       46.45      2.90 o
  -1  -8   9       43.09       39.60      2.32 o
   0  -8   9        0.00        0.51      0.89 o
   1  -8   9        2.22        2.39      0.89 o
   2  -8   9        4.76        8.51      1.19 o
   3  -8   9        3.18        2.71      0.98 o
   4  -8   9      171.73      165.61      4.36 o
   5  -8   9       57.46       62.99      4.19 o
   6  -8   9        1.19       -0.04      1.70 o
   7  -8   9        1.46        3.30      2.87 o
  -6  -7   9       16.50       14.28      3.13 o
  -5  -7   9        3.08        2.18      1.83 o
  -4  -7   9        6.59        8.36      2.54 o
  -3  -7   9        2.20        1.73      1.47 o
  -2  -7   9        1.96        3.30      0.93 o
  -1  -7   9        0.08        0.03      0.73 o
   0  -7   9       20.95       18.62      1.54 o
   1  -7   9        0.01       -0.35      0.71 o
   2  -7   9       55.30       66.40      2.56 o
   3  -7   9       11.41       11.53      1.20 o
   4  -7   9        6.81        7.71      1.21 o
   5  -7   9        0.01       -0.17      1.20 o
   6  -7   9       12.60       10.16      3.06 o
   7  -7   9        3.47        4.56      2.86 o
  -6  -6   9       86.61       88.78      4.64 o
  -5  -6   9      215.40      208.85      6.15 o
  -4  -6   9        4.85        3.44      2.49 o
  -3  -6   9        6.71        6.86      1.18 o
  -2  -6   9      166.08      148.08      5.31 o
  -1  -6   9        3.50        4.95      0.88 o
   0  -6   9      150.85      151.07      3.84 o
   1  -6   9        2.84        3.78      0.85 o
   2  -6   9      106.36      100.57      2.76 o
   3  -6   9       11.95       15.93      1.19 o
   4  -6   9        4.40        3.50      1.21 o
   5  -6   9        1.15        1.16      1.33 o
   6  -6   9        9.75       12.32      2.53 o
   7  -6   9        1.92        1.87      2.55 o
  -7  -5   9        4.55        4.08      1.89 o
  -6  -5   9       20.76       25.43      2.56 o
  -5  -5   9       13.75       15.97      1.90 o
  -4  -5   9      538.46      539.42      8.85 o
  -3  -5   9      299.20      309.59      5.42 o
  -2  -5   9       80.36       77.35      2.13 o
  -1  -5   9      275.88      256.26      4.37 o
   0  -5   9      544.33      525.98      7.74 o
   1  -5   9       84.93       81.92      2.37 o
   2  -5   9      364.38      374.45      5.26 o
   3  -5   9       37.45       45.71      1.97 o
   4  -5   9        7.31        7.93      1.78 o
   5  -5   9        3.51        6.29      1.71 o
   6  -5   9        0.90        2.30      1.81 o
   7  -5   9        2.33        2.10      2.80 o
  -7  -4   9       18.09       18.87      2.46 o
  -6  -4   9       80.35       81.82      3.91 o
  -5  -4   9        4.48        2.46      1.36 o
  -4  -4   9      250.68      268.51      4.36 o
  -3  -4   9      163.17      169.01      2.70 o
  -2  -4   9      778.43      748.25     12.88 o
  -1  -4   9       66.57       60.84      2.61 o
   0  -4   9     1841.31     1831.35     20.30 o
   1  -4   9     1022.45     1029.85     11.76 o
   2  -4   9        0.57       -0.08      1.04 o
   3  -4   9        2.84        1.36      0.85 o
   4  -4   9       60.47       63.28      2.67 o
   5  -4   9        2.56        3.04      1.75 o
   6  -4   9        3.82        3.01      1.96 o
   7  -4   9        1.39       -2.24      2.37 o
  -7  -3   9        2.69        5.25      1.64 o
  -6  -3   9        1.92        1.02      1.18 o
  -5  -3   9        0.05       -0.70      0.73 o
  -4  -3   9       17.57       20.85      1.68 o
  -3  -3   9        3.17        4.00      0.73 o
  -2  -3   9      251.25      261.22     14.04 o
  -1  -3   9      645.55      600.29     23.91 o
   0  -3   9        4.72        5.39      0.69 o
   1  -3   9        1.64        2.72      0.69 o
   2  -3   9      793.13      802.71      9.06 o
   3  -3   9      339.38      349.49      5.20 o
   4  -3   9       94.50       99.32      6.03 o
   5  -3   9       26.31       27.74      3.08 o
   6  -3   9        0.21        0.23      2.75 o
   7  -3   9        0.03       -1.53      3.15 o
  -7  -2   9        0.61        0.35      1.38 o
  -6  -2   9        1.94        0.56      1.12 o
  -5  -2   9        1.04        0.19      0.75 o
  -4  -2   9        0.11        0.17      0.71 o
  -3  -2   9     1193.58     1190.41     41.01 o
  -2  -2   9       52.78       36.63      5.39 o
  -1  -2   9      509.46      494.87     20.66 o
   0  -2   9      148.71      148.31      2.38 o
   1  -2   9       10.92       10.99      0.92 o
   2  -2   9      230.11      229.31      4.08 o
   3  -2   9       49.47       58.39      2.23 o
   4  -2   9      107.16      113.44      3.88 o
   5  -2   9       28.68       31.24      3.25 o
   6  -2   9       69.41       75.61      9.87 o
  -7  -1   9       24.01       24.13      2.24 o
  -6  -1   9        0.03        0.79      0.98 o
  -5  -1   9       70.86       72.23      3.03 o
  -4  -1   9        0.44        0.31      0.66 o
  -3  -1   9        0.41       -0.81      1.83 o
  -2  -1   9       29.20       24.32      4.48 o
  -1  -1   9       98.69       95.66      7.53 o
   0  -1   9        2.34        2.71      0.60 o
   1  -1   9        1.07        1.83      0.68 o
   2  -1   9        2.50        2.02      0.78 o
   3  -1   9      170.05      165.93      3.90 o
   4  -1   9      152.82      160.86      5.01 o
   5  -1   9        6.23       10.74      2.80 o
   6  -1   9        0.14       -3.66      2.44 o
  -7   0   9        5.96        5.43      1.46 o
  -6   0   9        3.24        3.65      1.03 o
  -5   0   9       14.48       16.53      1.59 o
  -4   0   9       35.15       25.78      1.45 o
  -3   0   9       65.01       63.70      7.02 o
  -2   0   9      102.46       91.48      7.43 o
  -1   0   9       18.07       16.45      1.56 o
   0   0   9        1.23        0.47      0.56 o
   1   0   9        6.83        4.44      0.85 o
   2   0   9       31.13       29.31      1.85 o
   3   0   9       81.88       94.03      5.72 o
   4   0   9        1.37        3.94      2.19 o
   5   0   9       26.57       28.12      6.36 o
  -7   1   9        6.05        3.83      1.67 o
  -6   1   9       79.86       73.76      3.37 o
  -5   1   9       45.34       40.62      3.10 o
  -4   1   9      104.30       93.01      2.84 o
  -3   1   9       26.18       24.65      1.39 o
  -2   1   9        2.15        0.73      0.99 o
  -1   1   9       59.08       45.47      1.50 o
   0   1   9      182.05      156.20      3.31 o
   1   1   9       11.84        9.69      1.14 o
   2   1   9        0.09        0.85      0.98 o
   3   1   9        6.74        8.03      1.75 o
   4   1   9       26.70       24.64      3.54 o
   5   1   9        0.46        1.83      3.46 o
  -7   2   9       16.09       15.00      2.70 o
  -6   2   9        5.51        7.66      2.54 o
  -5   2   9       21.34       25.14      1.98 o
  -4   2   9       49.94       41.12      2.22 o
  -3   2   9       12.44       10.56      1.27 o
  -2   2   9       50.75       41.11      1.85 o
  -1   2   9        5.90        4.72      1.02 o
   0   2   9        5.06        2.16      1.14 o
   1   2   9       29.40       26.79      1.92 o
   2   2   9        6.52        6.16      1.52 o
   3   2   9        9.57        5.60      2.36 o
   4   2   9       28.47       34.78      5.34 o
  -7   3   9        6.54        9.07      1.87 o
  -6   3   9        2.15        2.06      1.46 o
  -5   3   9        6.33        5.97      1.58 o
  -4   3   9        8.98        8.24      1.10 o
  -3   3   9        0.30       -0.38      0.98 o
  -2   3   9        2.56        2.66      0.97 o
  -1   3   9       12.91       12.12      1.65 o
   0   3   9       25.86       25.22      5.55 o
   1   3   9        0.07       -0.21      1.11 o
   2   3   9       25.42       25.00      2.44 o
   3   3   9       15.72       13.28      2.98 o
  -6   4   9       15.35       17.64      2.79 o
  -5   4   9        3.22        3.45      1.19 o
  -4   4   9        0.61        1.92      1.29 o
  -3   4   9        0.37       -0.16      1.78 o
  -2   4   9        6.51        6.92      2.49 o
  -1   4   9        7.24        8.89      1.75 o
   0   4   9        0.35       -0.19      1.33 o
   1   4   9        0.17        1.76      1.31 o
   2   4   9        3.14        1.37      2.05 o
   3   4   9        0.83        0.39      2.12 o
  -5   5   9      109.70      117.39      5.14 o
  -4   5   9       32.59       36.33      3.24 o
  -3   5   9        1.82        2.81      1.62 o
  -2   5   9        0.16        0.75      1.58 o
  -1   5   9        5.71        6.95      2.05 o
   0   5   9        3.35        5.57      1.90 o
   1   5   9       25.92       30.36      3.70 o
  -4   6   9       69.55       84.43      5.29 o
  -3   6   9       24.18       28.47      4.02 o
  -2   6   9       11.50       18.24      2.91 o
  -1   6   9       50.91       57.09      4.89 o
   0   6   9       24.68       26.80      6.00 o
   1 -13  10       23.87       23.91      5.80 o
   2 -13  10       14.27       16.79      5.29 o
   3 -13  10        6.16        7.53      4.07 o
  -1 -12  10       11.37        8.88      2.80 o
   0 -12  10        6.16        7.62      2.63 o
   1 -12  10       20.04       32.90      4.19 o
   2 -12  10        1.74       -1.99      1.83 o
   3 -12  10        0.43        0.20      2.95 o
   4 -12  10        1.33        5.19      3.77 o
  -2 -11  10        2.48        0.86      2.01 o
  -1 -11  10       21.16       20.12      5.55 o
   0 -11  10        0.45       -0.44      2.09 o
   1 -11  10        1.32        0.33      1.68 o
   2 -11  10       17.47       17.69      3.08 o
   3 -11  10       17.24       20.73     10.79 o
   4 -11  10        7.23        7.58      2.63 o
   5 -11  10        1.96        3.56      3.56 o
  -3 -10  10       52.63       60.56      5.14 o
  -2 -10  10       77.09       84.69      5.78 o
  -1 -10  10        0.01        2.30      1.83 o
   0 -10  10      348.00      302.00     21.12 o
   1 -10  10      259.55      245.40      7.64 o
   2 -10  10       12.75       14.54      1.97 o
   3 -10  10        0.33       -0.54      1.42 o
   4 -10  10        2.07        2.90      1.78 o
   5 -10  10        0.33       -0.66      2.12 o
   6 -10  10       11.79        8.52      3.15 o
  -4  -9  10        0.70       -2.06      1.78 o
  -3  -9  10        6.53        9.28      2.32 o
  -2  -9  10        6.37        7.83      2.07 o
  -1  -9  10        0.09       -2.11      1.53 o
   0  -9  10        3.19        2.63      2.59 o
   1  -9  10       66.10       63.47      3.02 o
   2  -9  10      297.39      284.29      6.08 o
   3  -9  10       59.08       55.43      3.00 o
   4  -9  10        0.05       -0.51      1.42 o
   5  -9  10        6.55        6.81      3.43 o
   6  -9  10       15.40       20.91      3.91 o
  -5  -8  10       15.35       13.21      2.91 o
  -4  -8  10        2.03        0.51      1.69 o
  -3  -8  10       93.64       96.30      4.96 o
  -2  -8  10      138.52      134.61      5.56 o
  -1  -8  10       13.20       13.35      1.95 o
   0  -8  10       15.04       11.51      1.60 o
   1  -8  10       60.23       59.63      2.76 o
   2  -8  10       92.55       95.04      4.98 o
   3  -8  10       39.32       40.90      2.41 o
   4  -8  10        0.06       -0.19      1.21 o
   5  -8  10        5.17        9.18      2.17 o
   6  -8  10       47.66       43.35      7.53 o
  -5  -7  10       15.47       15.30      2.73 o
  -4  -7  10       61.49       58.30      4.17 o
  -3  -7  10        2.11       -2.29      1.73 o
  -2  -7  10       35.85       42.62      3.16 o
  -1  -7  10       63.59       70.06      2.49 o
   0  -7  10        2.90        1.87      0.81 o
   1  -7  10       37.76       39.85      1.97 o
   2  -7  10       16.35       13.28      1.34 o
   3  -7  10      208.18      210.72      4.84 o
   4  -7  10      158.30      162.37      4.26 o
   5  -7  10       16.91       17.79      2.69 o
   6  -7  10        9.44        7.33      4.27 o
  -6  -6  10       69.03       69.69      4.03 o
  -5  -6  10        3.94        2.21      1.88 o
  -4  -6  10      286.10      273.08      7.88 o
  -3  -6  10      151.19      142.37      4.07 o
  -2  -6  10       87.87       94.55      2.95 o
  -1  -6  10       25.01       31.27      1.65 o
   0  -6  10        8.53        7.38      1.28 o
   1  -6  10      112.09      107.69      2.99 o
   2  -6  10      527.17      534.68      6.97 o
   3  -6  10      151.27      167.32      3.67 o
   4  -6  10       21.37       21.55      2.07 o
   5  -6  10        4.68        4.46      1.83 o
   6  -6  10        1.35       -0.20      3.05 o
  -6  -5  10        3.02        3.00      1.54 o
  -5  -5  10       18.73       17.44      2.12 o
  -4  -5  10       76.85       80.67      2.23 o
  -3  -5  10       26.35       30.46      1.81 o
  -2  -5  10      750.23      757.32      9.97 o
  -1  -5  10      380.74      367.87      5.56 o
   0  -5  10       19.97       21.76      1.11 o
   1  -5  10      509.01      507.23      6.80 o
   2  -5  10        2.91        2.13      0.90 o
   3  -5  10        9.32        6.68      1.38 o
   4  -5  10       28.43       26.15      2.39 o
   5  -5  10       24.63       25.64      2.97 o
   6  -5  10        8.05        7.33      4.17 o
  -6  -4  10        0.10        1.23      1.30 o
  -5  -4  10        9.58       10.27      1.38 o
  -4  -4  10       23.54       19.80      1.87 o
  -3  -4  10       14.50       16.87      1.95 o
  -2  -4  10       19.74       17.46      1.71 o
  -1  -4  10      685.74      685.04     15.55 o
   0  -4  10      446.50      442.53      5.83 o
   1  -4  10       38.21       41.40      2.55 o
   2  -4  10      178.66      185.44      3.50 o
   3  -4  10       31.64       32.48      2.58 o
   4  -4  10       39.36       44.00      2.98 o
   5  -4  10        4.81        6.77      4.38 o
   6  -4  10        0.02       -2.14      2.85 o
  -7  -3  10        0.02       -0.65      1.34 o
  -6  -3  10        6.69        8.11      1.41 o
  -5  -3  10        6.34        5.45      1.40 o
  -4  -3  10        0.05        0.17      0.78 o
  -3  -3  10      141.57      139.21     10.38 o
  -2  -3  10        0.20        0.71      2.34 o
  -1  -3  10      194.44      198.74     12.31 o
   0  -3  10       95.96       90.95      1.83 o
   1  -3  10       76.81       81.33      2.12 o
   2  -3  10      315.81      330.43      5.09 o
   3  -3  10       74.05       71.63      2.80 o
   4  -3  10      104.99      104.85      4.78 o
   5  -3  10        6.01        2.86      2.29 o
   6  -3  10       35.57       45.49      8.04 o
  -7  -2  10        0.80        1.72      1.30 o
  -6  -2  10       33.13       37.46      2.88 o
  -5  -2  10        6.38        5.50      1.32 o
  -4  -2  10      106.75      102.50      3.17 o
  -3  -2  10      344.53      346.29     17.30 o
  -2  -2  10       59.59       55.87      7.02 o
  -1  -2  10      102.01       97.79      9.36 o
   0  -2  10       62.59       58.69      2.32 o
   1  -2  10       46.53       52.11      1.80 o
   2  -2  10       20.64       18.57      1.43 o
   3  -2  10       35.35       33.62      4.76 o
   4  -2  10       50.91       56.94      3.84 o
   5  -2  10        7.42        5.37      2.63 o
   6  -2  10       53.83       65.13      9.36 o
  -7  -1  10       22.35       27.40      2.95 o
  -6  -1  10       17.82       18.11      2.12 o
  -5  -1  10        5.10        5.66      1.17 o
  -4  -1  10      166.25      160.68     11.09 o
  -3  -1  10        1.56        7.94      2.95 o
  -2  -1  10        4.93        3.87      2.44 o
  -1  -1  10       32.66       29.09      2.59 o
   0  -1  10        6.15        7.18      0.72 o
   1  -1  10       19.10       16.95      1.35 o
   2  -1  10      109.60      100.92      3.41 o
   3  -1  10        0.75        1.63      1.44 o
   4  -1  10        1.13        0.07      1.87 o
   5  -1  10        0.68       -1.04      2.59 o
  -7   0  10       43.30       51.49      3.71 o
  -6   0  10      213.03      221.51      5.87 o
  -5   0  10      144.79      140.29      3.98 o
  -4   0  10        0.39        0.89      0.74 o
  -3   0  10        5.45        2.75      2.44 o
  -2   0  10        6.80       11.80      3.66 o
  -1   0  10       72.73       73.15      3.20 o
   0   0  10       28.79       35.31      2.06 o
   1   0  10        0.19        1.43      1.18 o
   2   0  10        0.30        0.83      1.16 o
   3   0  10        0.59       -0.84      1.35 o
   4   0  10        2.72        1.79      1.98 o
   5   0  10        0.05       -2.65      2.95 o
  -6   1  10        2.42        2.48      1.55 o
  -5   1  10       65.19       68.03      2.85 o
  -4   1  10       18.50       14.88      1.39 o
  -3   1  10        1.82        3.61      0.85 o
  -2   1  10       67.71       59.59      3.16 o
  -1   1  10      206.03      200.87      3.73 o
   0   1  10      128.64      125.74      3.00 o
   1   1  10       54.15       57.07      3.16 o
   2   1  10       49.76       55.68      3.22 o
   3   1  10        4.54        5.09      1.87 o
   4   1  10        1.15       -0.64      1.94 o
  -6   2  10        0.86       -1.05      1.33 o
  -5   2  10        7.03        7.75      1.55 o
  -4   2  10       65.21       61.34      3.31 o
  -3   2  10       12.74        9.66      1.85 o
  -2   2  10       38.02       35.68      2.97 o
  -1   2  10      105.06      124.85      5.08 o
   0   2  10      166.55      156.36      5.99 o
   1   2  10       59.36       74.15      3.43 o
   2   2  10        1.78        1.81      1.52 o
   3   2  10       12.42       11.02      2.79 o
  -6   3  10        3.97        2.95      1.58 o
  -5   3  10        2.50        2.80      1.37 o
  -4   3  10        2.59        2.75      1.93 o
  -3   3  10       59.70       56.62      3.91 o
  -2   3  10       47.60       40.32      3.00 o
  -1   3  10        1.90       -0.25      2.73 o
   0   3  10       25.29       29.47      3.92 o
   1   3  10       56.08       59.99      3.41 o
   2   3  10       25.14       23.86      3.97 o
  -5   4  10       14.95       16.36      2.30 o
  -4   4  10        5.44        2.04      2.34 o
  -3   4  10        1.64        3.62      1.49 o
  -2   4  10        0.77        0.97      2.34 o
  -1   4  10        0.12       -0.48      1.28 o
   0   4  10       18.83       20.78      2.18 o
   1   4  10       38.97       45.87      4.35 o
  -4   5  10        5.24        7.17      1.97 o
  -3   5  10       14.42       13.06      2.39 o
  -2   5  10       13.85       14.44      2.63 o
  -1   5  10        2.96        3.31      2.09 o
   0 -12  11        5.17        4.54      2.48 o
   1 -12  11        0.85        2.66      2.17 o
   2 -12  11       79.25       78.85      6.92 o
   3 -12  11       71.04       62.28      8.34 o
  -2 -11  11       33.85       31.57      4.03 o
  -1 -11  11       14.72        8.79      2.61 o
   0 -11  11        0.51        2.33      1.98 o
   1 -11  11        0.13        1.36      1.85 o
   2 -11  11        4.63        0.10      2.65 o
   3 -11  11        3.86        9.03      2.55 o
   4 -11  11       17.91       21.73      4.68 o
  -3 -10  11       10.51       12.85      2.77 o
  -2 -10  11        0.07        0.39      1.76 o
  -1 -10  11        0.01       -0.46      2.85 o
   0 -10  11        0.33        1.67      1.45 o
   1 -10  11        3.07        3.31      1.64 o
   2 -10  11       20.55       16.11      2.27 o
   3 -10  11        1.65       -2.04      1.66 o
   4 -10  11        0.17       -1.09      1.88 o
   5 -10  11        0.45        1.83      3.46 o
  -4  -9  11        0.32       -0.23      1.97 o
  -3  -9  11        0.70        1.55      1.69 o
  -2  -9  11        4.30        1.74      4.17 o
  -1  -9  11       38.83       40.93     10.68 o
   0  -9  11        2.77        0.99      1.28 o
   1  -9  11        2.89        1.57      1.54 o
   2  -9  11       20.76       19.16      2.29 o
   3  -9  11        1.00        0.60      1.48 o
   4  -9  11       71.37       60.78      9.21 o
   5  -9  11        0.52        1.21      1.90 o
  -4  -8  11        1.41       -1.49      1.46 o
  -3  -8  11       22.71       19.53      3.15 o
  -2  -8  11      122.43      115.10      9.97 o
  -1  -8  11       23.81       25.73      2.70 o
   0  -8  11       11.31        9.59      1.54 o
   1  -8  11        8.60       12.30      2.47 o
   2  -8  11        1.44        0.86      1.30 o
   3  -8  11       32.06       29.78      2.85 o
   4  -8  11      139.17      133.41      9.90 o
   5  -8  11        0.01        0.18      2.12 o
   6  -8  11       14.07       14.04      5.09 o
  -5  -7  11       13.43       10.83      2.30 o
  -4  -7  11        1.52        1.43      1.47 o
  -3  -7  11        1.01       -0.39      1.19 o
  -2  -7  11       39.95       39.84      2.99 o
  -1  -7  11        7.50        7.10      1.65 o
   0  -7  11      152.53      157.09      4.46 o
   1  -7  11       19.34       19.90      2.12 o
   2  -7  11       14.76       15.12      1.64 o
   3  -7  11      116.26      122.46      4.66 o
   4  -7  11       17.13       19.63      2.55 o
   5  -7  11       22.58       23.23      3.63 o
   6  -7  11        0.01       -2.44      3.15 o
  -5  -6  11       40.77       38.12      7.02 o
  -4  -6  11       36.66       36.46      2.73 o
  -3  -6  11       74.06       73.18      2.51 o
  -2  -6  11        1.70        3.75      0.87 o
  -1  -6  11        0.58        0.94      0.83 o
   0  -6  11       23.92       20.34      1.28 o
   1  -6  11      231.70      231.40      4.73 o
   2  -6  11        2.08        2.17      1.23 o
   3  -6  11        5.70        5.45      1.72 o
   4  -6  11       16.38       16.43      2.39 o
   5  -6  11        0.08       -3.02      3.82 o
   6  -6  11        0.15        0.41      3.46 o
  -6  -5  11       21.95       27.95      2.37 o
  -5  -5  11        8.32        9.57      1.94 o
  -4  -5  11       82.57       74.79      3.49 o
  -3  -5  11        0.04       -1.42      1.22 o
  -2  -5  11      322.43      310.88     10.18 o
  -1  -5  11      114.92      110.35      4.60 o
   0  -5  11        3.12        3.01      0.83 o
   1  -5  11       89.77       99.91      2.76 o
   2  -5  11       13.47       12.91      1.67 o
   3  -5  11       21.92       17.88      2.24 o
   4  -5  11        0.82       -1.97      1.54 o
   5  -5  11        0.01       -2.11      2.34 o
   6  -5  11        2.05        5.09      3.97 o
  -6  -4  11        2.81        2.26      1.69 o
  -5  -4  11       22.77       26.95      3.15 o
  -4  -4  11       28.97       30.54      3.51 o
  -3  -4  11        2.01        1.42      0.86 o
  -2  -4  11       62.38       55.88      2.75 o
  -1  -4  11      772.92      767.69     17.30 o
   0  -4  11      576.82      582.34      8.00 o
   1  -4  11      349.31      360.53      6.10 o
   2  -4  11      211.37      208.57      5.43 o
   3  -4  11       78.36       79.56      4.41 o
   4  -4  11        1.79        1.75      1.70 o
   5  -4  11        5.55        6.77      2.73 o
  -6  -3  11        4.30        5.96      1.69 o
  -5  -3  11        0.98        1.48      1.37 o
  -4  -3  11       11.12       10.68      1.19 o
  -3  -3  11        3.39        5.80      3.36 o
  -2  -3  11      149.66      138.80     10.58 o
  -1  -3  11        8.07        9.71      1.01 o
   0  -3  11       12.81       13.13      1.70 o
   1  -3  11       92.33       88.88      2.55 o
   2  -3  11      132.00      134.28      4.08 o
   3  -3  11        3.55        3.90      1.64 o
   4  -3  11      277.65      299.31     13.49 o
   5  -3  11      120.53      142.28     22.64 o
  -6  -2  11        2.70        0.36      1.37 o
  -5  -2  11       14.51       17.91      2.75 o
  -3  -2  11       24.06       21.78      4.99 o
  -2  -2  11        1.78        3.15      2.85 o
  -1  -2  11       17.10       16.44      1.23 o
   0  -2  11       18.97       18.81      1.60 o
   1  -2  11      108.14      115.76      3.73 o
   2  -2  11       26.74       29.74      2.40 o
   3  -2  11        0.01       -0.71      1.37 o
   4  -2  11        4.42        1.12      2.12 o
   5  -2  11        7.81       12.61      3.13 o
  -6  -1  11        0.01        0.25      1.32 o
  -5  -1  11       47.92       48.68      3.46 o
  -4  -1  11       31.59       29.21      5.80 o
  -3  -1  11        1.03        1.53      2.75 o
  -2  -1  11       25.07       23.81      5.19 o
  -1  -1  11       24.06       25.06      1.60 o
   0  -1  11        0.37        0.10      0.73 o
   1  -1  11        5.92        5.76      1.23 o
   2  -1  11       91.33       85.89      5.25 o
   3  -1  11       60.63       61.42      3.81 o
   4  -1  11       24.12       26.11      3.62 o
  -6   0  11        0.58        3.19      1.42 o
  -5   0  11        7.81        6.91      1.30 o
  -4   0  11       81.35       70.32      8.45 o
  -3   0  11       92.85      100.03      9.87 o
  -2   0  11        2.93        0.26      1.13 o
  -1   0  11        1.30       -1.95      1.39 o
   0   0  11       50.37       43.10      1.92 o
   1   0  11       12.24       12.17      1.64 o
   2   0  11        1.05        0.87      1.62 o
   3   0  11        1.09       -0.46      1.45 o
   4   0  11        0.36        0.78      2.25 o
  -6   1  11        2.04        0.77      1.36 o
  -5   1  11        0.35        1.54      1.14 o
  -4   1  11        1.54       -0.41      0.86 o
  -3   1  11       47.14       39.62      3.46 o
  -2   1  11       94.19       76.80      3.89 o
  -1   1  11        0.03       -1.54      1.37 o
   0   1  11       58.46       43.49      2.95 o
   1   1  11       50.36       47.84      5.57 o
   2   1  11        0.09       -0.07      1.38 o
   3   1  11        3.38        1.25      2.12 o
  -5   2  11        0.01        0.82      1.48 o
  -4   2  11        3.41        2.26      1.22 o
  -3   2  11        2.45        0.15      2.90 o
  -2   2  11        0.80       -0.40      3.82 o
  -1   2  11       32.10       29.74      4.96 o
   0   2  11       24.31       20.05      1.89 o
   1   2  11        0.76       -0.31      1.35 o
   2   2  11        3.30        2.19      2.09 o
  -4   3  11        6.97        9.46      2.54 o
  -3   3  11       41.24       38.16      4.27 o
  -2   3  11       25.78       24.73      3.77 o
  -1   3  11       13.02       12.30      1.92 o
   0   3  11       13.55       16.26      1.96 o
   1   3  11        1.15       -0.90      1.49 o
  -3   4  11       31.45       31.95      4.48 o
  -2   4  11       12.12       15.81      2.35 o
  -1   4  11        1.32        0.86      2.65 o
  -1 -11  12       19.41       26.65      3.60 o
   0 -11  12        5.43       13.37      4.48 o
   1 -11  12        4.34        8.73      2.52 o
   2 -11  12        0.05        0.97      1.98 o
   3 -11  12        5.50        5.61      3.51 o
  -2 -10  12        8.76       10.37      3.15 o
  -1 -10  12       70.50       71.53      5.10 o
   0 -10  12      124.19      125.48      6.53 o
   1 -10  12        6.40        8.79      2.19 o
   2 -10  12        0.42        3.44      2.01 o
   3 -10  12       19.12       21.70      8.09 o
   4 -10  12        8.68        7.82      2.61 o
  -3  -9  12        1.43        1.74      1.71 o
  -2  -9  12        1.33        2.09      1.69 o
  -1  -9  12        0.06       -0.66      1.51 o
   0  -9  12       36.78       41.64      2.99 o
   1  -9  12       23.88       27.73      2.59 o
   2  -9  12       24.23       27.73      2.73 o
   3  -9  12       10.25       13.46      4.22 o
   4  -9  12        8.17        4.79      2.01 o
  -4  -8  12        1.71       -0.27      1.58 o
  -3  -8  12        0.39        0.45      1.48 o
  -2  -8  12       12.05       11.67      2.09 o
  -1  -8  12        0.52        0.66      1.30 o
   0  -8  12       15.19       16.45      1.87 o
   1  -8  12       10.11       11.49      1.83 o
   2  -8  12        3.16        4.29      1.74 o
   3  -8  12       47.79       50.72      3.19 o
   4  -8  12       24.95       31.38      3.88 o
   5  -8  12       17.32       28.63      4.05 o
  -4  -7  12        1.68        2.34      1.48 o
  -3  -7  12        1.96        4.01      1.37 o
  -2  -7  12        0.02        0.18      1.11 o
  -1  -7  12       12.56       13.65      3.36 o
   0  -7  12        0.02        1.52      1.10 o
   1  -7  12        0.83        0.77      1.05 o
   2  -7  12       18.35       18.63      2.19 o
   3  -7  12       99.54      103.28      6.43 o
   4  -7  12        0.72       -0.63      1.83 o
   5  -7  12        2.55        0.85      2.17 o
  -5  -6  12        2.05        1.22      2.14 o
  -4  -6  12      126.23      119.57      6.61 o
  -3  -6  12       31.00       30.12      3.46 o
  -2  -6  12        3.68        3.05      1.63 o
  -1  -6  12       34.45       30.02      3.26 o
   0  -6  12       12.17       12.96      1.49 o
   1  -6  12      262.82      248.86      5.99 o
   2  -6  12        0.29        1.44      1.31 o
   3  -6  12        6.34        5.41      1.82 o
   4  -6  12        5.16        7.23      2.75 o
   5  -6  12        1.53        0.28      2.12 o
  -5  -5  12        1.22        2.03      1.42 o
  -4  -5  12        2.82        1.12      1.73 o
  -3  -5  12        2.72        2.24      1.53 o
  -2  -5  12      154.77      140.53      5.90 o
  -1  -5  12       40.24       39.28      2.34 o
   0  -5  12      261.13      256.97      5.28 o
   1  -5  12      153.97      157.62      4.46 o
   2  -5  12        4.99        6.41      1.64 o
   3  -5  12       10.19        7.23      1.89 o
   4  -5  12        0.82        1.97      1.98 o
   5  -5  12        3.21        5.49      3.26 o
  -5  -4  12        0.29       -1.32      1.11 o
  -4  -4  12       41.75       42.26      2.34 o
  -3  -4  12       15.09       15.77      1.83 o
  -2  -4  12       48.42       45.18      2.65 o
  -1  -4  12        1.25        2.03      0.97 o
   0  -4  12       54.93       53.90      2.84 o
   1  -4  12       11.63       13.62      1.58 o
   2  -4  12       63.83       63.05      3.66 o
   3  -4  12       62.02       60.86      3.77 o
   4  -4  12        0.82        0.86      2.09 o
  -5  -3  12       13.32       15.73      1.93 o
  -1  -3  12        9.61        7.89      1.15 o
   0  -3  12        0.01        0.71      1.10 o
   1  -3  12        0.02       -1.12      0.93 o
   2  -3  12        1.69        0.65      1.30 o
   3  -3  12        4.21        3.39      2.33 o
   4  -3  12        4.01        0.12      2.29 o
  -5  -2  12        8.79       11.24      1.47 o
  -1  -2  12        8.28        8.38      1.22 o
   0  -2  12        0.04        0.61      1.15 o
   1  -2  12        0.26       -0.39      1.04 o
   2  -2  12        1.71        2.23      1.43 o
   3  -2  12        5.02        3.97      1.82 o
   4  -2  12        1.10        3.97      2.27 o
  -5  -1  12        4.11        5.48      1.17 o
  -1  -1  12       23.93       23.48      1.87 o
   0  -1  12        0.01        0.94      1.22 o
   1  -1  12       75.64       75.83      3.48 o
   2  -1  12       31.90       29.18      3.36 o
   3  -1  12        3.71        1.29      1.95 o
  -5   0  12        2.00        3.05      1.14 o
  -2   0  12        5.61        5.09      1.63 o
  -1   0  12       25.27       19.11      1.94 o
   0   0  12        3.12        3.05      1.49 o
   1   0  12        1.69        1.71      1.75 o
   2   0  12        6.01        6.44      1.81 o
  -4   1  12        0.36        0.23      0.97 o
  -3   1  12        9.28        8.55      1.93 o
  -2   1  12       74.02       61.67      4.27 o
  -1   1  12       99.58       93.79      4.05 o
   0   1  12        0.96        1.96      1.48 o
   1   1  12       22.33       23.61      2.40 o
  -3   2  12       46.18       56.48      4.68 o
  -2   2  12        4.84        5.70      2.44 o
  -1   2  12        5.99        4.46      1.72 o
   0   2  12       24.61       25.81      2.35 o
  -1 -10  13        5.10       10.40      2.30 o
   0 -10  13       31.47       34.91      4.32 o
   1 -10  13       17.00       15.39      2.27 o
   2 -10  13        0.23       -0.53      3.15 o
   3 -10  13        3.96        1.41      2.23 o
  -2  -9  13        2.00        0.93      1.54 o
  -1  -9  13        5.24        7.23      3.82 o
   0  -9  13        0.15        1.07      1.38 o
   1  -9  13       10.72       13.81      2.09 o
   2  -9  13       20.17       21.43      2.21 o
   3  -9  13       15.96       18.55      2.77 o
  -3  -8  13       16.29       18.84      2.20 o
  -2  -8  13        9.89       12.27      1.91 o
  -1  -8  13        3.99        6.21      1.65 o
   0  -8  13        0.69       -0.27      1.13 o
   1  -8  13       31.28       37.14      2.45 o
   2  -8  13        2.44        2.00      1.62 o
   3  -8  13       56.29       58.02      3.92 o
   4  -8  13       19.95       24.35      3.60 o
  -3  -7  13        1.82       -0.20      1.83 o
  -2  -7  13       18.14       17.40      3.05 o
  -1  -7  13        0.61        0.09      1.19 o
   0  -7  13       27.76       33.52      2.26 o
   1  -7  13       19.97       23.88      2.21 o
   2  -7  13       54.63       62.42      3.64 o
   3  -7  13       36.39       38.39      3.22 o
   4  -7  13        0.28       -0.57      1.98 o
  -4  -6  13        0.29        0.41      1.93 o
  -3  -6  13       41.61       45.08      4.07 o
  -2  -6  13       11.19       17.30      2.65 o
  -1  -6  13        0.10        0.25      1.15 o
   0  -6  13       26.63       25.12      2.85 o
   1  -6  13        4.63        2.60      1.32 o
   2  -6  13       12.15       12.64      1.96 o
   3  -6  13       49.96       52.21      3.65 o
   4  -6  13        0.44       -1.48      2.29 o
  -4  -5  13        1.19        0.71      1.53 o
  -3  -5  13       17.42       19.54      2.44 o
  -2  -5  13        7.15       10.07      1.93 o
  -1  -5  13       63.41       71.27      3.77 o
   0  -5  13        6.77        7.61      1.58 o
   1  -5  13       91.73       99.67      3.51 o
   2  -5  13       12.05       14.68      2.08 o
   3  -5  13        0.01       -1.87      1.44 o
  -4  -4  13        4.07        4.84      1.15 o
  -2  -4  13        1.80        1.12      1.22 o
  -1  -4  13        3.59        4.63      1.15 o
   0  -4  13        6.68        9.11      1.65 o
   1  -4  13        4.67        5.68      1.34 o
   2  -4  13       31.52       28.42      2.50 o
   3  -4  13       42.64       52.97      3.83 o
  -1  -3  13       41.36       41.76      2.85 o
   0  -3  13        4.95        4.09      1.42 o
   1  -3  13        6.58        6.65      1.40 o
   2  -3  13        0.32        1.86      2.79 o
   3  -3  13       26.23       26.59      2.80 o
  -1  -2  13        1.80        0.23      1.10 o
   0  -2  13        3.77        0.61      2.14 o
   1  -2  13        1.78        1.44      1.47 o
   2  -2  13       16.81       14.36      2.42 o
  -2  -1  13        1.43        1.81      0.97 o
  -1  -1  13        0.43        1.27      1.17 o
   0  -1  13        0.71        0.32      2.39 o
   1  -1  13        9.76        7.91      1.58 o
  -3   0  13        3.61        0.81      1.32 o
  -2   0  13        8.51        7.43      2.04 o
  -1   0  13        5.12        2.50      1.43 o
   0   0  13        3.32        3.27      1.72 o
  -1  -8  14        0.34        1.61      1.58 o
   0  -8  14        1.20        2.72      1.30 o
   1  -8  14        2.46        2.81      1.48 o
   2  -8  14        0.12        1.24      1.52 o
  -2  -7  14        0.50       -0.10      1.83 o
  -1  -7  14        4.99        9.73      2.59 o
   0  -7  14       35.07       43.37      3.27 o
   1  -7  14        0.41        0.04      1.25 o
   2  -7  14       20.40       26.39      2.99 o
  -2  -6  14       12.21       12.52      2.44 o
  -1  -6  14       20.20       25.70      2.34 o
   0  -6  14        0.91        2.53      1.46 o
   1  -6  14       13.86       20.78      2.02 o
   2  -6  14        9.23       10.76      2.33 o
  -2  -5  14        3.00        3.75      1.19 o
  -1  -5  14        5.41        5.42      1.40 o
   0  -5  14        0.34       -1.15      2.04 o
   1  -5  14        0.77       -0.29      1.61 o
   2  -5  14        0.03        0.43      1.44 o
  -2  -4  14       20.00       18.71      1.47 o
  -1  -4  14       30.14       29.37      2.34 o
   0  -4  14       19.45       18.42      2.19 o
   1  -4  14        0.77        0.77      1.65 o
  -1  -3  14       20.02       23.41      2.05 o
   0  -3  14       44.85       49.41      3.23 o
   1  -3  14       40.53       44.21      4.32 o
  -1  -2  14        7.96        7.40      1.54 o
 
